# Supplementary material for: Photoproximity Labeling from Single Catalyst Sites Allows Calibration and Increased Resolution for Carbene Labeling of Protein Partners In Vitro and on Cells
Source: ACS Cent Sci. 2023 Dec 26;10(1):199–208. doi: 10.1021/acscentsci.3c01473 (PMC10823516; doi:10.1021/acscentsci.3c01473)
Supplement: Supplementary file 2 — oc3c01473_si_002.xlsx [file oc3c01473_si_002.xlsx]

## Sheet: SI Table 4
Supplemental Table 4. STRING analysis raw data output from submission of all protein significantly enriched in DET experiments over background.
#node1	node2	node1_string_id	node2_string_id	neighborhood_on_chromosome	gene_fusion	phylogenetic_cooccurrence	homology	coexpression	experimentally_determined_interaction	database_annotated	automated_textmining	combined_score
ACIN1	PNN	9606.ENSP00000262710	9606.ENSP00000216832	0	0	0	0	0.275	0.715	0.5	0.817	0.978
ACIN1	KHDRBS1	9606.ENSP00000262710	9606.ENSP00000313829	0	0	0	0	0.139	0	0	0.498	0.549
ACLY	SLC7A5	9606.ENSP00000466259	9606.ENSP00000261622	0	0	0	0	0.061	0.065	0.115	0.344	0.422
ACLY	ATP5F1B	9606.ENSP00000466259	9606.ENSP00000262030	0	0	0	0	0.323	0	0	0.225	0.453
ACLY	CUL3	9606.ENSP00000466259	9606.ENSP00000264414	0	0	0	0	0.049	0.324	0	0.207	0.446
ACLY	ERBB2	9606.ENSP00000466259	9606.ENSP00000269571	0	0	0	0	0.043	0	0	0.582	0.582
ACLY	RPS3	9606.ENSP00000466259	9606.ENSP00000278572	0	0	0	0	0.16	0.292	0	0.273	0.53
ACLY	HK2	9606.ENSP00000466259	9606.ENSP00000290573	0	0	0	0	0.081	0	0	0.538	0.557
ACLY	CCT3	9606.ENSP00000466259	9606.ENSP00000295688	0	0	0	0	0.16	0	0	0.434	0.505
ACLY	FASN	9606.ENSP00000466259	9606.ENSP00000304592	0	0	0	0	0.75	0.087	0.8	0.894	0.994
ACLY	HSPA5	9606.ENSP00000466259	9606.ENSP00000324173	0	0	0	0	0.058	0	0	0.547	0.555
ACLY	PPP2R1A	9606.ENSP00000466259	9606.ENSP00000324804	0	0	0	0	0.108	0.311	0	0.381	0.586
ACLY	HSP90AA1	9606.ENSP00000466259	9606.ENSP00000335153	0.057	0	0	0	0.074	0.07	0	0.349	0.401
ACLY	ACSL5	9606.ENSP00000466259	9606.ENSP00000348429	0	0	0	0	0.104	0	0	0.506	0.538
ACLY	ACSL3	9606.ENSP00000466259	9606.ENSP00000350012	0	0	0	0	0.085	0	0	0.639	0.656
ACLY	HSP90AB1	9606.ENSP00000466259	9606.ENSP00000360609	0.057	0	0	0	0.098	0.07	0	0.353	0.42
ACLY	UBR4	9606.ENSP00000466259	9606.ENSP00000364403	0	0	0	0	0.049	0.51	0	0.198	0.593
ACLY	G6PD	9606.ENSP00000466259	9606.ENSP00000377192	0	0	0	0	0.076	0	0	0.777	0.785
ACLY	VDAC1	9606.ENSP00000466259	9606.ENSP00000378487	0	0	0	0	0.188	0	0	0.298	0.406
ACLY	GAPDH	9606.ENSP00000466259	9606.ENSP00000380070	0	0	0	0	0.191	0	0	0.715	0.76
ACLY	ATP5F1A	9606.ENSP00000466259	9606.ENSP00000381736	0.052	0	0	0	0.412	0.108	0	0.405	0.664
ACLY	SLC2A1	9606.ENSP00000466259	9606.ENSP00000416293	0	0	0	0	0.058	0	0	0.552	0.56
ACLY	HSPA8	9606.ENSP00000466259	9606.ENSP00000437125	0	0	0	0	0.091	0.292	0	0.411	0.588
ACLY	SLC1A5	9606.ENSP00000466259	9606.ENSP00000444408	0	0	0	0	0.072	0	0	0.447	0.464
ACLY	ACTB	9606.ENSP00000466259	9606.ENSP00000494750	0	0	0	0	0.125	0	0	0.447	0.495
ACLY	ENO1	9606.ENSP00000466259	9606.ENSP00000495530	0	0	0	0	0.194	0	0	0.496	0.577
ACLY	PFKM	9606.ENSP00000466259	9606.ENSP00000496597	0	0	0	0	0.072	0	0	0.62	0.633
ACSL3	LPCAT1	9606.ENSP00000350012	9606.ENSP00000283415	0.046	0	0	0	0.043	0	0.187	0.445	0.532
ACSL3	FASN	9606.ENSP00000350012	9606.ENSP00000304592	0.057	0	0	0	0.08	0.059	0.9	0.631	0.964
ACSL3	ACSL5	9606.ENSP00000350012	9606.ENSP00000348429	0	0	0.143	0.778	0.057	0.066	0.6	0.261	0.736
ACSL3	RAB18	9606.ENSP00000350012	9606.ENSP00000478479	0	0	0	0	0.06	0	0	0.393	0.405
ACSL3	ARF1	9606.ENSP00000350012	9606.ENSP00000440005	0	0	0	0	0.053	0.071	0	0.425	0.45
ACSL3	SLC1A5	9606.ENSP00000350012	9606.ENSP00000444408	0.042	0	0	0	0.044	0.229	0	0.424	0.538
ACSL3	ACLY	9606.ENSP00000350012	9606.ENSP00000466259	0	0	0	0	0.085	0	0	0.639	0.656
ACSL5	ATP1B3	9606.ENSP00000348429	9606.ENSP00000286371	0	0	0	0	0.074	0	0	0.384	0.405
ACSL5	FASN	9606.ENSP00000348429	9606.ENSP00000304592	0.057	0	0	0	0	0	0.9	0.557	0.954
ACSL5	ACLY	9606.ENSP00000348429	9606.ENSP00000466259	0	0	0	0	0.104	0	0	0.506	0.538
ACSL5	ACSL3	9606.ENSP00000348429	9606.ENSP00000350012	0	0	0.143	0.778	0.057	0.066	0.6	0.261	0.736
ACTB	BAIAP2L1	9606.ENSP00000494750	9606.ENSP00000005260	0	0	0	0	0	0.231	0.4	0.108	0.552
ACTB	MYH9	9606.ENSP00000494750	9606.ENSP00000216181	0	0	0	0	0.42	0.68	0.9	0.602	0.991
ACTB	CORO1A	9606.ENSP00000494750	9606.ENSP00000219150	0	0	0	0	0.134	0.13	0	0.508	0.597
ACTB	NAMPT	9606.ENSP00000494750	9606.ENSP00000222553	0	0	0	0	0.061	0	0	0.4	0.412
ACTB	CANX	9606.ENSP00000494750	9606.ENSP00000247461	0	0	0	0	0.062	0.051	0	0.677	0.688
ACTB	HSPB1	9606.ENSP00000494750	9606.ENSP00000248553	0	0	0	0	0.084	0.053	0	0.566	0.591
ACTB	YWHAH	9606.ENSP00000494750	9606.ENSP00000248975	0	0	0.324	0	0.208	0.068	0	0.275	0.59
ACTB	RAP1B	9606.ENSP00000494750	9606.ENSP00000250559	0	0	0	0	0.194	0.07	0	0.279	0.412
ACTB	HIP1R	9606.ENSP00000494750	9606.ENSP00000253083	0	0	0	0	0	0.553	0	0.198	0.626
ACTB	NOTCH2	9606.ENSP00000494750	9606.ENSP00000256646	0	0	0	0	0.053	0.103	0	0.46	0.502
ACTB	ADAM10	9606.ENSP00000494750	9606.ENSP00000260408	0	0	0	0	0.067	0	0	0.449	0.464
ACTB	ITGAV	9606.ENSP00000494750	9606.ENSP00000261023	0	0	0	0	0.053	0	0.65	0.442	0.799
ACTB	ATP5F1B	9606.ENSP00000494750	9606.ENSP00000262030	0	0	0	0	0.19	0.204	0	0.483	0.638
ACTB	CUL3	9606.ENSP00000494750	9606.ENSP00000264414	0	0	0	0	0.047	0.059	0	0.422	0.437
ACTB	STAT3	9606.ENSP00000494750	9606.ENSP00000264657	0	0	0	0	0.084	0	0	0.789	0.798
ACTB	RAB7A	9606.ENSP00000494750	9606.ENSP00000265062	0	0	0	0	0.102	0.166	0.4	0.308	0.648
ACTB	ERBB3	9606.ENSP00000494750	9606.ENSP00000267101	0	0	0	0	0	0	0	0.531	0.531
ACTB	ESYT1	9606.ENSP00000494750	9606.ENSP00000267113	0	0	0	0	0.067	0	0.4	0.094	0.448
ACTB	IQGAP1	9606.ENSP00000494750	9606.ENSP00000268182	0	0	0	0	0.101	0.661	0.9	0.587	0.985
ACTB	ERBB2	9606.ENSP00000494750	9606.ENSP00000269571	0	0	0	0	0	0.292	0	0.908	0.932
ACTB	RAB5A	9606.ENSP00000494750	9606.ENSP00000273047	0	0.003	0	0	0.08	0.053	0	0.475	0.502
ACTB	ATP6V1A	9606.ENSP00000494750	9606.ENSP00000273398	0	0	0	0	0.076	0.187	0	0.327	0.451
ACTB	EGFR	9606.ENSP00000494750	9606.ENSP00000275493	0	0	0	0	0.042	0.402	0	0.741	0.839
ACTB	RPS3	9606.ENSP00000494750	9606.ENSP00000278572	0	0	0	0	0.196	0.083	0	0.345	0.475
ACTB	XPC	9606.ENSP00000494750	9606.ENSP00000285021	0	0	0	0	0.042	0	0.4	0.063	0.414
ACTB	RHOC	9606.ENSP00000494750	9606.ENSP00000285735	0	0	0	0	0.336	0.07	0.5	0.389	0.786
ACTB	MYO1E	9606.ENSP00000494750	9606.ENSP00000288235	0	0	0	0	0	0.109	0.65	0.182	0.722
ACTB	HK2	9606.ENSP00000494750	9606.ENSP00000290573	0	0	0	0	0.067	0.071	0	0.539	0.566
ACTB	CCT3	9606.ENSP00000494750	9606.ENSP00000295688	0	0	0	0	0.119	0.25	0.5	0.246	0.717
ACTB	ANXA5	9606.ENSP00000494750	9606.ENSP00000296511	0	0	0	0	0.108	0.141	0	0.94	0.95
ACTB	ARF6	9606.ENSP00000494750	9606.ENSP00000298316	0	0	0	0	0.093	0.07	0	0.603	0.636
ACTB	MAP2K1	9606.ENSP00000494750	9606.ENSP00000302486	0	0	0	0	0.066	0.071	0	0.632	0.653
ACTB	FASN	9606.ENSP00000494750	9606.ENSP00000304592	0	0	0	0	0.065	0	0	0.616	0.626
ACTB	CTNNA1	9606.ENSP00000494750	9606.ENSP00000304669	0	0	0	0	0.072	0.108	0.9	0.55	0.957
ACTB	RAB6A	9606.ENSP00000494750	9606.ENSP00000311449	0	0	0	0	0.255	0.051	0	0.557	0.659
ACTB	KHDRBS1	9606.ENSP00000494750	9606.ENSP00000313829	0	0	0	0	0.081	0.095	0	0.565	0.607
ACTB	TLN1	9606.ENSP00000494750	9606.ENSP00000316029	0	0	0	0	0.074	0.053	0.9	0.603	0.96
ACTB	BAIAP2	9606.ENSP00000494750	9606.ENSP00000316338	0	0	0	0	0.042	0.461	0.9	0.166	0.951
ACTB	ROCK2	9606.ENSP00000494750	9606.ENSP00000317985	0	0	0	0	0.081	0.07	0	0.402	0.445
ACTB	CALR	9606.ENSP00000494750	9606.ENSP00000320866	0	0	0	0	0.089	0.046	0	0.56	0.585
ACTB	HSPA5	9606.ENSP00000494750	9606.ENSP00000324173	0	0	0	0	0.106	0.212	0	0.749	0.808
ACTB	PPP2R1A	9606.ENSP00000494750	9606.ENSP00000324804	0	0	0	0	0.164	0.066	0	0.303	0.408
ACTB	HSP90AA1	9606.ENSP00000494750	9606.ENSP00000335153	0	0	0	0	0.142	0.27	0	0.952	0.967
ACTB	EZR	9606.ENSP00000494750	9606.ENSP00000338934	0	0	0	0	0.087	0.126	0.9	0.814	0.983
ACTB	EEF1A1	9606.ENSP00000494750	9606.ENSP00000339063	0	0	0	0	0.481	0.604	0	0.776	0.95
ACTB	CORO1B	9606.ENSP00000494750	9606.ENSP00000340211	0	0	0	0	0.067	0.281	0	0.191	0.411
ACTB	ANXA2	9606.ENSP00000494750	9606.ENSP00000346032	0	0	0	0	0.137	0.234	0	0.676	0.767
ACTB	OCLN	9606.ENSP00000494750	9606.ENSP00000347379	0	0	0	0	0	0.071	0	0.802	0.808
ACTB	TES	9606.ENSP00000494750	9606.ENSP00000350937	0	0	0	0	0.063	0.296	0	0.239	0.455
ACTB	NCKAP1	9606.ENSP00000494750	9606.ENSP00000354251	0	0	0	0	0.044	0.208	0.5	0.182	0.649
ACTB	AFDN	9606.ENSP00000494750	9606.ENSP00000355771	0	0	0	0	0	0	0.9	0.598	0.958
ACTB	FLNA	9606.ENSP00000494750	9606.ENSP00000358866	0	0	0	0	0.144	0.205	0	0.661	0.75
ACTB	MYO6	9606.ENSP00000494750	9606.ENSP00000358994	0	0	0	0	0	0.268	0.65	0.185	0.772
ACTB	HSP90AB1	9606.ENSP00000494750	9606.ENSP00000360609	0	0	0	0	0.187	0.27	0	0.863	0.911
ACTB	STAU1	9606.ENSP00000494750	9606.ENSP00000360922	0	0	0	0	0.056	0.51	0	0.235	0.615
ACTB	CAP1	9606.ENSP00000494750	9606.ENSP00000361883	0	0	0	0	0.306	0.763	0	0.215	0.86
ACTB	ENG	9606.ENSP00000494750	9606.ENSP00000362299	0	0	0	0	0.06	0	0	0.721	0.726
ACTB	ITPR3	9606.ENSP00000494750	9606.ENSP00000363435	0	0	0	0	0.042	0.051	0	0.395	0.402
ACTB	HSPA1B	9606.ENSP00000494750	9606.ENSP00000364801	0	0	0	0	0.084	0.065	0	0.65	0.674
ACTB	CTTN	9606.ENSP00000494750	9606.ENSP00000365745	0	0	0	0	0.042	0.278	0	0.455	0.59
ACTB	ANXA1	9606.ENSP00000494750	9606.ENSP00000366109	0	0	0	0	0.074	0.234	0	0.61	0.7
ACTB	SLC3A2	9606.ENSP00000494750	9606.ENSP00000367123	0	0	0	0	0.049	0.053	0	0.52	0.53
ACTB	DIAPH1	9606.ENSP00000494750	9606.ENSP00000373706	0	0	0	0	0.096	0.14	0.9	0.252	0.934
ACTB	DNM2	9606.ENSP00000494750	9606.ENSP00000373905	0	0	0	0	0.069	0.234	0	0.368	0.51
ACTB	XRCC5	9606.ENSP00000494750	9606.ENSP00000375978	0	0	0	0	0.082	0	0	0.447	0.471
ACTB	TFRC	9606.ENSP00000494750	9606.ENSP00000376197	0	0	0	0	0.042	0.044	0	0.76	0.761
ACTB	G6PD	9606.ENSP00000494750	9606.ENSP00000377192	0	0	0	0	0.147	0.087	0	0.446	0.532
ACTB	CNP	9606.ENSP00000494750	9606.ENSP00000377470	0	0	0	0	0.062	0	0	0.406	0.419
ACTB	ANXA4	9606.ENSP00000494750	9606.ENSP00000377833	0	0	0	0	0.054	0.05	0	0.587	0.596
ACTB	ACTN1	9606.ENSP00000494750	9606.ENSP00000377941	0	0	0	0	0.134	0.402	0.9	0.76	0.985
ACTB	VDAC1	9606.ENSP00000494750	9606.ENSP00000378487	0	0	0	0	0.164	0.342	0	0.773	0.864
ACTB	GAPDH	9606.ENSP00000494750	9606.ENSP00000380070	0	0	0	0	0.605	0.23	0	0.925	0.975
ACTB	ATP5F1A	9606.ENSP00000494750	9606.ENSP00000381736	0	0	0	0	0.169	0.33	0	0.409	0.642
ACTB	CTNND1	9606.ENSP00000494750	9606.ENSP00000382004	0	0	0	0	0.048	0.08	0	0.377	0.407
ACTB	TGOLN2	9606.ENSP00000494750	9606.ENSP00000386443	0	0	0	0	0.064	0.092	0	0.398	0.445
ACTB	RPSA	9606.ENSP00000494750	9606.ENSP00000389351	0	0	0	0	0.121	0.255	0	0.402	0.574
ACTB	CORO1C	9606.ENSP00000494750	9606.ENSP00000394496	0	0	0	0	0.118	0.582	0	0.245	0.698
ACTB	AP2M1	9606.ENSP00000494750	9606.ENSP00000403362	0	0	0	0	0.147	0.181	0	0.5	0.62
ACTB	SLC2A1	9606.ENSP00000494750	9606.ENSP00000416293	0	0.014	0	0	0.056	0.053	0	0.6	0.611
ACTB	FLNB	9606.ENSP00000494750	9606.ENSP00000420213	0	0	0	0	0.055	0.058	0	0.583	0.597
ACTB	RACK1	9606.ENSP00000494750	9606.ENSP00000426909	0	0	0	0	0.223	0.27	0	0.41	0.636
ACTB	CAPN1	9606.ENSP00000494750	9606.ENSP00000431984	0	0	0	0	0.08	0.046	0	0.393	0.421
ACTB	SPTBN2	9606.ENSP00000494750	9606.ENSP00000432568	0	0	0	0	0.049	0.948	0	0.115	0.954
ACTB	CFL1	9606.ENSP00000494750	9606.ENSP00000432660	0	0	0	0	0.403	0.987	0.9	0.834	0.999
ACTB	CKAP5	9606.ENSP00000494750	9606.ENSP00000432768	0	0	0	0	0.062	0.058	0	0.476	0.496
ACTB	HSPA8	9606.ENSP00000494750	9606.ENSP00000437125	0	0	0	0	0.333	0.459	0	0.886	0.955
ACTB	TJP2	9606.ENSP00000494750	9606.ENSP00000438262	0	0	0	0	0.05	0	0	0.521	0.526
ACTB	ARF1	9606.ENSP00000494750	9606.ENSP00000440005	0	0	0	0	0.216	0.07	0	0.547	0.641
ACTB	ATP2A2	9606.ENSP00000494750	9606.ENSP00000440045	0	0	0	0	0.085	0.046	0	0.37	0.402
ACTB	PHB2	9606.ENSP00000494750	9606.ENSP00000441875	0	0	0	0	0.082	0.162	0	0.335	0.444
ACTB	TGFBR1	9606.ENSP00000494750	9606.ENSP00000447297	0	0	0	0	0.073	0.07	0	0.516	0.546
ACTB	DNM1L	9606.ENSP00000494750	9606.ENSP00000449089	0	0	0	0	0.063	0.092	0	0.545	0.579
ACTB	ACLY	9606.ENSP00000494750	9606.ENSP00000466259	0	0	0	0	0.125	0	0	0.447	0.495
ACTB	PHB	9606.ENSP00000494750	9606.ENSP00000479488	0	0	0	0	0.044	0.645	0	0.631	0.863
ACTB	CLTC	9606.ENSP00000494750	9606.ENSP00000479606	0	0	0	0	0.075	0.113	0	0.656	0.693
ACTB	AP2B1	9606.ENSP00000494750	9606.ENSP00000483185	0	0	0	0	0.082	0.051	0	0.473	0.501
ACTB	SAMHD1	9606.ENSP00000494750	9606.ENSP00000493536	0	0	0	0	0.048	0.292	0	0.305	0.49
ACTB	PFKM	9606.ENSP00000494750	9606.ENSP00000496597	0	0	0	0	0.047	0.071	0	0.6	0.614
ACTB	ENO1	9606.ENSP00000494750	9606.ENSP00000495530	0	0	0	0	0.364	0.25	0	0.749	0.869
ACTB	MYO1C	9606.ENSP00000494750	9606.ENSP00000496954	0	0	0	0	0.063	0.186	0.9	0.659	0.97
ACTN1	BAIAP2L1	9606.ENSP00000377941	9606.ENSP00000005260	0	0	0	0	0	0	0.4	0.07	0.418
ACTN1	MYH9	9606.ENSP00000377941	9606.ENSP00000216181	0	0	0	0	0.4	0.225	0	0.692	0.844
ACTN1	ITGAV	9606.ENSP00000377941	9606.ENSP00000261023	0	0	0	0	0.063	0	0.65	0.268	0.739
ACTN1	RAB7A	9606.ENSP00000377941	9606.ENSP00000265062	0	0	0	0	0.081	0.091	0.4	0.189	0.539
ACTN1	ESYT1	9606.ENSP00000377941	9606.ENSP00000267113	0	0	0	0	0.114	0	0.4	0.052	0.452
ACTN1	IQGAP1	9606.ENSP00000377941	9606.ENSP00000268182	0	0	0	0	0.068	0.211	0	0.591	0.673
ACTN1	CTNNA1	9606.ENSP00000377941	9606.ENSP00000304669	0	0	0	0	0.101	0.628	0.9	0.332	0.974
ACTN1	TLN1	9606.ENSP00000377941	9606.ENSP00000316029	0	0	0	0	0.271	0.099	0	0.764	0.832
ACTN1	CALR	9606.ENSP00000377941	9606.ENSP00000320866	0	0	0	0	0.067	0.073	0	0.468	0.499
ACTN1	EZR	9606.ENSP00000377941	9606.ENSP00000338934	0	0	0	0	0.054	0.367	0	0.358	0.581
ACTN1	ANXA2	9606.ENSP00000377941	9606.ENSP00000346032	0	0	0	0	0.086	0.065	0	0.529	0.562
ACTN1	SPTBN1	9606.ENSP00000377941	9606.ENSP00000349259	0	0	0	0.793	0.067	0.094	0.4	0.082	0.472
ACTN1	FLNA	9606.ENSP00000377941	9606.ENSP00000358866	0	0	0	0.583	0.314	0.069	0	0.591	0.716
ACTN1	MYO6	9606.ENSP00000377941	9606.ENSP00000358994	0	0	0	0	0.044	0	0	0.611	0.613
ACTN1	HSP90AB1	9606.ENSP00000377941	9606.ENSP00000360609	0	0	0	0	0.049	0.179	0	0.507	0.581
ACTN1	CTTN	9606.ENSP00000377941	9606.ENSP00000365745	0	0	0	0	0.083	0.071	0	0.398	0.443
ACTN1	DIAPH1	9606.ENSP00000377941	9606.ENSP00000373706	0	0	0	0	0.068	0	0.4	0.326	0.59
ACTN1	LPP	9606.ENSP00000377941	9606.ENSP00000491657	0	0	0	0	0.191	0.091	0	0.257	0.406
ACTN1	DAG1	9606.ENSP00000377941	9606.ENSP00000442600	0	0	0	0	0.06	0.338	0	0.171	0.439
ACTN1	SEPTIN7	9606.ENSP00000377941	9606.ENSP00000413507	0	0	0	0	0.042	0	0	0.449	0.449
ACTN1	CORO1C	9606.ENSP00000377941	9606.ENSP00000394496	0	0	0	0	0.126	0	0	0.483	0.529
ACTN1	PHB	9606.ENSP00000377941	9606.ENSP00000479488	0	0	0	0	0.042	0.292	0	0.425	0.575
ACTN1	ENO1	9606.ENSP00000377941	9606.ENSP00000495530	0	0	0	0	0.186	0	0	0.55	0.618
ACTN1	GAPDH	9606.ENSP00000377941	9606.ENSP00000380070	0	0	0	0	0.136	0.095	0	0.637	0.691
ACTN1	CFL1	9606.ENSP00000377941	9606.ENSP00000432660	0	0	0	0	0.083	0.071	0	0.908	0.915
ACTN1	ACTB	9606.ENSP00000377941	9606.ENSP00000494750	0	0	0	0	0.134	0.402	0.9	0.76	0.985
ADAM10	CANX	9606.ENSP00000260408	9606.ENSP00000247461	0	0	0	0	0.106	0.19	0	0.238	0.4
ADAM10	NOTCH2	9606.ENSP00000260408	9606.ENSP00000256646	0	0	0	0	0.067	0.11	0.4	0.691	0.825
ADAM10	ERBB2	9606.ENSP00000260408	9606.ENSP00000269571	0	0	0	0	0.058	0	0	0.433	0.443
ADAM10	ACTB	9606.ENSP00000260408	9606.ENSP00000494750	0	0	0	0	0.067	0	0	0.449	0.464
ADAM10	GAPDH	9606.ENSP00000260408	9606.ENSP00000380070	0	0	0	0	0.046	0	0	0.47	0.473
ADAM10	EGFR	9606.ENSP00000260408	9606.ENSP00000275493	0	0	0	0	0.058	0	0	0.537	0.546
ADAM10	STAT3	9606.ENSP00000260408	9606.ENSP00000264657	0	0	0	0	0.075	0	0	0.609	0.623
ADAM10	SLC25A4	9606.ENSP00000260408	9606.ENSP00000281456	0	0	0	0	0.044	0	0.72	0	0.72
ADAM10	SLC25A5	9606.ENSP00000260408	9606.ENSP00000360671	0	0	0	0	0.049	0	0.72	0.057	0.726
ADAM10	VDAC1	9606.ENSP00000260408	9606.ENSP00000378487	0	0	0	0	0.06	0	0.72	0.121	0.748
ADAM10	AFDN	9606.ENSP00000260408	9606.ENSP00000355771	0	0	0	0	0.042	0	0.72	0.162	0.755
ADGRE5	ITGAV	9606.ENSP00000242786	9606.ENSP00000261023	0	0	0	0	0.065	0	0	0.454	0.468
AFDN	MPP6	9606.ENSP00000355771	9606.ENSP00000222644	0	0	0	0	0.057	0.086	0	0.551	0.58
AFDN	YWHAH	9606.ENSP00000355771	9606.ENSP00000248975	0	0	0	0	0.042	0.427	0	0	0.427
AFDN	RAP1B	9606.ENSP00000355771	9606.ENSP00000250559	0	0	0	0	0	0.188	0.9	0.672	0.971
AFDN	NECTIN2	9606.ENSP00000355771	9606.ENSP00000252483	0	0	0	0	0.043	0.741	0.9	0.982	0.999
AFDN	RRAS2	9606.ENSP00000355771	9606.ENSP00000256196	0	0	0	0	0	0.29	0.9	0.437	0.956
AFDN	ADAM10	9606.ENSP00000355771	9606.ENSP00000260408	0	0	0	0	0.042	0	0.72	0.162	0.755
AFDN	ITGAV	9606.ENSP00000355771	9606.ENSP00000261023	0	0	0	0	0.044	0	0	0.613	0.614
AFDN	EGFR	9606.ENSP00000355771	9606.ENSP00000275493	0	0	0	0	0.067	0.184	0	0.547	0.625
AFDN	SLC25A4	9606.ENSP00000355771	9606.ENSP00000281456	0	0	0	0	0.042	0	0.72	0	0.72
AFDN	CTNNA1	9606.ENSP00000355771	9606.ENSP00000304669	0	0	0	0	0.064	0.52	0.9	0.69	0.984
AFDN	EPHB3	9606.ENSP00000355771	9606.ENSP00000332118	0	0	0	0	0	0.23	0	0.696	0.756
AFDN	EZR	9606.ENSP00000355771	9606.ENSP00000338934	0	0	0	0	0.067	0.128	0	0.453	0.516
AFDN	OCLN	9606.ENSP00000355771	9606.ENSP00000347379	0	0	0	0	0.105	0.127	0	0.969	0.973
AFDN	SCRIB	9606.ENSP00000355771	9606.ENSP00000349486	0	0	0	0	0.044	0.153	0	0.404	0.475
AFDN	LIMA1	9606.ENSP00000355771	9606.ENSP00000378400	0	0	0	0	0.044	0.094	0	0.488	0.518
AFDN	SLC25A5	9606.ENSP00000355771	9606.ENSP00000360671	0	0	0	0	0.042	0	0.72	0	0.72
AFDN	VDAC1	9606.ENSP00000355771	9606.ENSP00000378487	0	0	0	0	0	0	0.72	0	0.72
AFDN	ACTB	9606.ENSP00000355771	9606.ENSP00000494750	0	0	0	0	0	0	0.9	0.598	0.958
AFDN	CTNND1	9606.ENSP00000355771	9606.ENSP00000382004	0	0	0	0	0.083	0.082	0.9	0.986	0.998
AFDN	TJP2	9606.ENSP00000355771	9606.ENSP00000438262	0	0	0	0	0.08	0.241	0.9	0.991	0.999
AHNAK	MYH9	9606.ENSP00000367263	9606.ENSP00000216181	0	0	0	0	0.18	0.198	0	0.537	0.669
AHNAK	EGFR	9606.ENSP00000367263	9606.ENSP00000275493	0	0	0	0	0.101	0.287	0	0.399	0.581
AHNAK	CTNNA1	9606.ENSP00000367263	9606.ENSP00000304669	0	0	0	0	0.101	0.045	0	0.462	0.498
AHNAK	CALR	9606.ENSP00000367263	9606.ENSP00000320866	0	0	0	0	0.079	0	0	0.462	0.484
AHNAK	EZR	9606.ENSP00000367263	9606.ENSP00000338934	0	0	0	0	0.075	0.435	0	0.927	0.958
AHNAK	EEF1A1	9606.ENSP00000367263	9606.ENSP00000339063	0	0	0	0	0.103	0.207	0	0.231	0.406
AHNAK	ANXA2	9606.ENSP00000367263	9606.ENSP00000346032	0	0	0	0	0.286	0.914	0.9	0.965	0.999
AHNAK	MYOF	9606.ENSP00000367263	9606.ENSP00000352208	0	0	0	0	0.223	0.045	0	0.813	0.849
AHNAK	FLNA	9606.ENSP00000367263	9606.ENSP00000358866	0	0	0	0	0.18	0	0	0.338	0.434
AHNAK	ANXA1	9606.ENSP00000367263	9606.ENSP00000366109	0	0	0	0	0.227	0.064	0	0.634	0.712
AHNAK	CRYAB	9606.ENSP00000367263	9606.ENSP00000433560	0	0	0	0	0.081	0.052	0	0.388	0.421
AHNAK	FLNB	9606.ENSP00000367263	9606.ENSP00000420213	0	0	0	0	0.098	0.228	0	0.284	0.458
AHNAK	ENO1	9606.ENSP00000367263	9606.ENSP00000495530	0	0	0	0	0.047	0.112	0	0.494	0.534
AHNAK	MARK2	9606.ENSP00000367263	9606.ENSP00000385751	0	0	0	0	0.044	0.051	0	0.764	0.767
AHNAK	CAPN1	9606.ENSP00000367263	9606.ENSP00000431984	0	0	0	0	0.086	0.098	0	0.791	0.813
ANXA1	CORO1A	9606.ENSP00000366109	9606.ENSP00000219150	0	0	0	0	0.043	0	0	0.476	0.477
ANXA1	CANX	9606.ENSP00000366109	9606.ENSP00000247461	0	0	0	0	0	0	0	0.563	0.563
ANXA1	HSPB1	9606.ENSP00000366109	9606.ENSP00000248553	0	0	0	0	0.062	0	0	0.436	0.448
ANXA1	ITGAV	9606.ENSP00000366109	9606.ENSP00000261023	0	0	0	0	0.159	0	0	0.537	0.594
ANXA1	EGFR	9606.ENSP00000366109	9606.ENSP00000275493	0	0	0	0	0.072	0.505	0	0.604	0.802
ANXA1	ANXA5	9606.ENSP00000366109	9606.ENSP00000296511	0	0	0.086	0.908	0.207	0.226	0	0.46	0.656
ANXA1	ARF6	9606.ENSP00000366109	9606.ENSP00000298316	0	0	0	0	0.051	0	0	0.498	0.504
ANXA1	GNB2	9606.ENSP00000366109	9606.ENSP00000305260	0	0	0	0	0.074	0.199	0.5	0.172	0.651
ANXA1	RAB6A	9606.ENSP00000366109	9606.ENSP00000311449	0	0	0	0	0.042	0	0	0.424	0.424
ANXA1	CALR	9606.ENSP00000366109	9606.ENSP00000320866	0	0	0	0	0.069	0	0	0.732	0.74
ANXA1	HSP90AA1	9606.ENSP00000366109	9606.ENSP00000335153	0	0	0	0	0.063	0	0	0.434	0.447
ANXA1	ANXA2	9606.ENSP00000366109	9606.ENSP00000346032	0	0	0.072	0.936	0.868	0.097	0.8	0.61	0.989
ANXA1	MYOF	9606.ENSP00000366109	9606.ENSP00000352208	0	0	0	0	0.224	0.091	0	0.565	0.666
ANXA1	HSP90AB1	9606.ENSP00000366109	9606.ENSP00000360609	0	0	0	0	0.042	0	0	0.433	0.433
ANXA1	HSPA1B	9606.ENSP00000366109	9606.ENSP00000364801	0	0	0	0	0.069	0.292	0	0.378	0.554
ANXA1	PDCD6IP	9606.ENSP00000366109	9606.ENSP00000411825	0	0	0	0	0.057	0	0	0.392	0.402
ANXA1	CFL1	9606.ENSP00000366109	9606.ENSP00000432660	0	0	0	0	0.105	0	0	0.381	0.423
ANXA1	HSPA8	9606.ENSP00000366109	9606.ENSP00000437125	0	0	0	0	0.078	0	0	0.454	0.475
ANXA1	RPSA	9606.ENSP00000366109	9606.ENSP00000389351	0	0	0	0	0.103	0	0	0.522	0.552
ANXA1	GAPDH	9606.ENSP00000366109	9606.ENSP00000380070	0	0	0	0	0.073	0.088	0	0.642	0.671
ANXA1	ACTB	9606.ENSP00000366109	9606.ENSP00000494750	0	0	0	0	0.074	0.234	0	0.61	0.7
ANXA1	ENO1	9606.ENSP00000366109	9606.ENSP00000495530	0	0	0	0	0.075	0.075	0	0.678	0.701
ANXA1	AHNAK	9606.ENSP00000366109	9606.ENSP00000367263	0	0	0	0	0.227	0.064	0	0.634	0.712
ANXA2	MYH9	9606.ENSP00000346032	9606.ENSP00000216181	0	0	0	0	0.128	0.166	0	0.409	0.532
ANXA2	CANX	9606.ENSP00000346032	9606.ENSP00000247461	0	0	0	0	0.067	0	0	0.386	0.402
ANXA2	HSPB1	9606.ENSP00000346032	9606.ENSP00000248553	0	0	0	0	0.067	0	0	0.639	0.648
ANXA2	RAP1B	9606.ENSP00000346032	9606.ENSP00000250559	0	0	0	0	0.105	0	0	0.447	0.484
ANXA2	DSC1	9606.ENSP00000346032	9606.ENSP00000257198	0	0	0	0	0.059	0.313	0	0.154	0.405
ANXA2	STAT3	9606.ENSP00000346032	9606.ENSP00000264657	0	0	0	0	0.066	0.292	0	0.392	0.563
ANXA2	RAB10	9606.ENSP00000346032	9606.ENSP00000264710	0	0	0	0	0.082	0	0	0.516	0.537
ANXA2	RAB7A	9606.ENSP00000346032	9606.ENSP00000265062	0	0	0	0	0.075	0.221	0	0.28	0.436
ANXA2	IQGAP1	9606.ENSP00000346032	9606.ENSP00000268182	0	0	0	0	0.274	0.188	0	0.501	0.68
ANXA2	ERBB2	9606.ENSP00000346032	9606.ENSP00000269571	0	0	0	0	0	0.163	0	0.621	0.669
ANXA2	RAB5A	9606.ENSP00000346032	9606.ENSP00000273047	0	0	0	0	0.044	0	0	0.586	0.587
ANXA2	EGFR	9606.ENSP00000346032	9606.ENSP00000275493	0	0	0	0	0.083	0.544	0	0.908	0.958
ANXA2	RPS3	9606.ENSP00000346032	9606.ENSP00000278572	0	0	0	0	0.056	0	0	0.395	0.404
ANXA2	RHOC	9606.ENSP00000346032	9606.ENSP00000285735	0	0	0	0	0.193	0.225	0	0.145	0.419
ANXA2	CAPN2	9606.ENSP00000346032	9606.ENSP00000295006	0	0	0	0	0.384	0	0	0.146	0.451
ANXA2	ANXA5	9606.ENSP00000346032	9606.ENSP00000296511	0	0	0.079	0.922	0.656	0.203	0	0.418	0.833
ANXA2	ARF6	9606.ENSP00000346032	9606.ENSP00000298316	0	0	0	0	0.07	0.049	0	0.554	0.572
ANXA2	FASN	9606.ENSP00000346032	9606.ENSP00000304592	0	0	0	0	0	0	0	0.494	0.493
ANXA2	RAB6A	9606.ENSP00000346032	9606.ENSP00000311449	0	0	0	0	0	0	0	0.462	0.461
ANXA2	TLN1	9606.ENSP00000346032	9606.ENSP00000316029	0	0	0	0	0.06	0	0	0.517	0.526
ANXA2	CALR	9606.ENSP00000346032	9606.ENSP00000320866	0	0	0	0	0.145	0	0	0.914	0.923
ANXA2	HSPA5	9606.ENSP00000346032	9606.ENSP00000324173	0	0	0	0	0.112	0	0	0.755	0.773
ANXA2	HSP90AA1	9606.ENSP00000346032	9606.ENSP00000335153	0	0	0	0	0.062	0	0	0.64	0.648
ANXA2	EZR	9606.ENSP00000346032	9606.ENSP00000338934	0	0	0	0	0.145	0	0	0.691	0.725
ANXA2	EEF1A1	9606.ENSP00000346032	9606.ENSP00000339063	0	0	0	0	0.146	0.052	0	0.735	0.767
ANXA2	CKAP5	9606.ENSP00000346032	9606.ENSP00000432768	0	0	0	0	0.056	0	0	0.391	0.4
ANXA2	PDCD6IP	9606.ENSP00000346032	9606.ENSP00000411825	0	0	0	0	0.05	0	0	0.451	0.456
ANXA2	ARF1	9606.ENSP00000346032	9606.ENSP00000440005	0	0	0	0	0.054	0	0	0.499	0.506
ANXA2	OCLN	9606.ENSP00000346032	9606.ENSP00000347379	0	0	0	0	0.075	0	0	0.49	0.508
ANXA2	RACK1	9606.ENSP00000346032	9606.ENSP00000426909	0	0	0	0	0.071	0.21	0	0.449	0.56
ANXA2	TFRC	9606.ENSP00000346032	9606.ENSP00000376197	0	0	0	0	0.048	0	0	0.556	0.56
ANXA2	ACTN1	9606.ENSP00000346032	9606.ENSP00000377941	0	0	0	0	0.086	0.065	0	0.529	0.562
ANXA2	HSPA1B	9606.ENSP00000346032	9606.ENSP00000364801	0	0	0	0	0.063	0	0	0.56	0.571
ANXA2	MYOF	9606.ENSP00000346032	9606.ENSP00000352208	0	0	0	0	0.504	0.091	0	0.313	0.663
ANXA2	HSP90AB1	9606.ENSP00000346032	9606.ENSP00000360609	0	0	0	0	0.049	0	0	0.662	0.664
ANXA2	CFL1	9606.ENSP00000346032	9606.ENSP00000432660	0	0	0	0	0.15	0	0	0.622	0.665
ANXA2	HSPA8	9606.ENSP00000346032	9606.ENSP00000437125	0	0	0	0	0.078	0	0	0.676	0.689
ANXA2	GAPDH	9606.ENSP00000346032	9606.ENSP00000380070	0	0	0	0	0.121	0	0	0.686	0.712
ANXA2	FLNA	9606.ENSP00000346032	9606.ENSP00000358866	0	0	0	0	0.129	0.22	0	0.633	0.729
ANXA2	ENO1	9606.ENSP00000346032	9606.ENSP00000495530	0	0	0	0	0.138	0	0	0.739	0.765
ANXA2	ACTB	9606.ENSP00000346032	9606.ENSP00000494750	0	0	0	0	0.137	0.234	0	0.676	0.767
ANXA2	PHB	9606.ENSP00000346032	9606.ENSP00000479488	0	0	0	0	0.062	0.51	0	0.602	0.801
ANXA2	ANXA1	9606.ENSP00000346032	9606.ENSP00000366109	0	0	0.072	0.936	0.868	0.097	0.8	0.61	0.989
ANXA2	AHNAK	9606.ENSP00000346032	9606.ENSP00000367263	0	0	0	0	0.286	0.914	0.9	0.965	0.999
ANXA4	ANXA5	9606.ENSP00000377833	9606.ENSP00000296511	0	0	0.062	0.957	0.097	0	0	0.397	0.445
ANXA4	ACTB	9606.ENSP00000377833	9606.ENSP00000494750	0	0	0	0	0.054	0.05	0	0.587	0.596
ANXA5	CANX	9606.ENSP00000296511	9606.ENSP00000247461	0	0	0	0	0.121	0	0	0.468	0.512
ANXA5	HSPB1	9606.ENSP00000296511	9606.ENSP00000248553	0	0	0	0	0.067	0.071	0	0.48	0.51
ANXA5	ITGAV	9606.ENSP00000296511	9606.ENSP00000261023	0	0	0	0	0.133	0	0	0.589	0.628
ANXA5	STAT3	9606.ENSP00000296511	9606.ENSP00000264657	0	0	0	0	0.097	0	0	0.714	0.73
ANXA5	ERBB2	9606.ENSP00000296511	9606.ENSP00000269571	0	0	0	0	0	0	0	0.758	0.758
ANXA5	EGFR	9606.ENSP00000296511	9606.ENSP00000275493	0	0	0	0	0.062	0.194	0	0.69	0.745
ANXA5	HK2	9606.ENSP00000296511	9606.ENSP00000290573	0	0	0	0	0.075	0	0	0.407	0.428
ANXA5	CFL1	9606.ENSP00000296511	9606.ENSP00000432660	0	0	0	0	0.135	0	0	0.346	0.411
ANXA5	HSPA8	9606.ENSP00000296511	9606.ENSP00000437125	0	0	0	0	0.087	0	0	0.411	0.44
ANXA5	ANXA4	9606.ENSP00000296511	9606.ENSP00000377833	0	0	0.062	0.957	0.097	0	0	0.397	0.445
ANXA5	VDAC1	9606.ENSP00000296511	9606.ENSP00000378487	0	0	0	0	0.071	0	0	0.464	0.481
ANXA5	FLNA	9606.ENSP00000296511	9606.ENSP00000358866	0	0	0	0	0.082	0	0.4	0.191	0.516
ANXA5	ENG	9606.ENSP00000296511	9606.ENSP00000362299	0	0	0	0	0.067	0	0	0.507	0.52
ANXA5	TFRC	9606.ENSP00000296511	9606.ENSP00000376197	0	0	0	0	0.055	0	0	0.52	0.528
ANXA5	TLN1	9606.ENSP00000296511	9606.ENSP00000316029	0	0	0	0	0.067	0	0.4	0.233	0.533
ANXA5	MAP2K1	9606.ENSP00000296511	9606.ENSP00000302486	0	0	0	0	0.107	0	0	0.505	0.539
ANXA5	PRKCD	9606.ENSP00000296511	9606.ENSP00000331602	0	0	0	0	0.122	0.054	0	0.498	0.547
ANXA5	HSP90AB1	9606.ENSP00000296511	9606.ENSP00000360609	0	0	0	0	0.064	0	0	0.589	0.598
ANXA5	HSP90AA1	9606.ENSP00000296511	9606.ENSP00000335153	0	0	0	0	0.062	0	0	0.59	0.599
ANXA5	ANXA1	9606.ENSP00000296511	9606.ENSP00000366109	0	0	0.086	0.908	0.207	0.226	0	0.46	0.656
ANXA5	HSPA5	9606.ENSP00000296511	9606.ENSP00000324173	0	0	0	0	0.122	0	0	0.649	0.679
ANXA5	CALR	9606.ENSP00000296511	9606.ENSP00000320866	0	0	0	0	0.085	0.195	0	0.653	0.722
ANXA5	ANXA2	9606.ENSP00000296511	9606.ENSP00000346032	0	0	0.079	0.922	0.656	0.203	0	0.418	0.833
ANXA5	GAPDH	9606.ENSP00000296511	9606.ENSP00000380070	0	0	0	0	0.078	0	0	0.941	0.943
ANXA5	ACTB	9606.ENSP00000296511	9606.ENSP00000494750	0	0	0	0	0.108	0.141	0	0.94	0.95
ANXA7	RAP1B	9606.ENSP00000362010	9606.ENSP00000250559	0	0	0	0	0.138	0	0	0.42	0.479
ANXA7	STOM	9606.ENSP00000362010	9606.ENSP00000286713	0	0	0	0	0.049	0	0	0.404	0.409
ANXA7	SEPTIN7	9606.ENSP00000362010	9606.ENSP00000413507	0	0	0	0	0.268	0	0	0.415	0.554
ANXA7	RACK1	9606.ENSP00000362010	9606.ENSP00000426909	0	0	0	0	0.064	0	0	0.618	0.627
AP1M1	ARF5	9606.ENSP00000388996	9606.ENSP00000000233	0	0	0	0	0.098	0.24	0	0.205	0.407
AP1M1	CSNK2A1	9606.ENSP00000388996	9606.ENSP00000217244	0	0	0	0	0.049	0	0	0.557	0.56
AP1M1	HIP1R	9606.ENSP00000388996	9606.ENSP00000253083	0	0	0	0	0.081	0.073	0.5	0.113	0.572
AP1M1	SORT1	9606.ENSP00000388996	9606.ENSP00000256637	0	0	0	0	0.044	0	0.5	0.289	0.63
AP1M1	CSNK2A2	9606.ENSP00000388996	9606.ENSP00000262506	0	0	0	0	0.058	0.184	0	0.49	0.573
AP1M1	AP2A2	9606.ENSP00000388996	9606.ENSP00000327694	0	0	0	0	0.049	0.05	0.54	0.205	0.625
AP1M1	AP2A1	9606.ENSP00000388996	9606.ENSP00000351926	0	0	0	0	0.093	0.381	0.54	0.397	0.823
AP1M1	CNNM4	9606.ENSP00000388996	9606.ENSP00000366275	0	0	0	0	0	0	0	0.49	0.489
AP1M1	DNM2	9606.ENSP00000388996	9606.ENSP00000373905	0	0	0	0	0.084	0	0.5	0.323	0.663
AP1M1	TFRC	9606.ENSP00000388996	9606.ENSP00000376197	0	0	0	0	0.044	0	0.5	0.323	0.648
AP1M1	TGOLN2	9606.ENSP00000388996	9606.ENSP00000386443	0	0	0	0	0.083	0.668	0.5	0.475	0.909
AP1M1	HSPA8	9606.ENSP00000388996	9606.ENSP00000437125	0	0	0	0	0.06	0.05	0.5	0.069	0.529
AP1M1	RAB5C	9606.ENSP00000388996	9606.ENSP00000447053	0	0	0	0	0.055	0	0.5	0.13	0.553
AP1M1	AP2M1	9606.ENSP00000388996	9606.ENSP00000403362	0	0	0	0.885	0.096	0.135	0.54	0.212	0.679
AP1M1	CLTC	9606.ENSP00000388996	9606.ENSP00000479606	0	0	0	0	0.064	0.106	0.54	0.505	0.784
AP1M1	AP2B1	9606.ENSP00000388996	9606.ENSP00000483185	0	0	0	0	0.063	0.891	0.54	0.407	0.968
AP1M1	ARF1	9606.ENSP00000388996	9606.ENSP00000440005	0	0	0	0	0.056	0.92	0.5	0.434	0.976
AP2A1	COPB1	9606.ENSP00000351926	9606.ENSP00000249923	0	0	0	0	0.062	0	0	0.613	0.622
AP2A1	HIP1R	9606.ENSP00000351926	9606.ENSP00000253083	0	0	0	0	0.067	0	0	0.641	0.651
AP2A1	RAB5A	9606.ENSP00000351926	9606.ENSP00000273047	0	0	0	0	0.054	0.091	0	0.528	0.559
AP2A1	EGFR	9606.ENSP00000351926	9606.ENSP00000275493	0	0	0	0	0.044	0.793	0.5	0.348	0.927
AP2A1	ARF6	9606.ENSP00000351926	9606.ENSP00000298316	0	0	0	0	0.062	0.356	0.4	0.161	0.655
AP2A1	AP2A2	9606.ENSP00000351926	9606.ENSP00000327694	0	0	0.049	0.982	0.128	0.255	0.9	0.39	0.955
AP2A1	EPHB3	9606.ENSP00000351926	9606.ENSP00000332118	0	0	0	0	0	0.046	0.5	0.051	0.507
AP2A1	EZR	9606.ENSP00000351926	9606.ENSP00000338934	0	0	0	0	0.047	0.073	0.5	0.071	0.534
AP2A1	NCKAP1	9606.ENSP00000351926	9606.ENSP00000354251	0	0	0	0	0.056	0.069	0	0.465	0.489
AP2A1	TGOLN2	9606.ENSP00000351926	9606.ENSP00000386443	0	0	0	0	0.049	0.092	0.5	0.046	0.533
AP2A1	MYO6	9606.ENSP00000351926	9606.ENSP00000358994	0	0	0	0	0.042	0.51	0	0.128	0.554
AP2A1	RAB5C	9606.ENSP00000351926	9606.ENSP00000447053	0	0	0	0	0.127	0.091	0	0.492	0.562
AP2A1	TFRC	9606.ENSP00000351926	9606.ENSP00000376197	0	0	0	0	0.042	0	0.5	0.163	0.564
AP2A1	EHD1	9606.ENSP00000351926	9606.ENSP00000479153	0	0	0	0	0.06	0.295	0	0.428	0.588
AP2A1	AP1M1	9606.ENSP00000351926	9606.ENSP00000388996	0	0	0	0	0.093	0.381	0.54	0.397	0.823
AP2A1	DNM2	9606.ENSP00000351926	9606.ENSP00000373905	0	0	0	0	0.45	0.125	0.5	0.447	0.849
AP2A1	CLTC	9606.ENSP00000351926	9606.ENSP00000479606	0	0	0	0	0.111	0.336	0.9	0.846	0.989
AP2A1	AP2B1	9606.ENSP00000351926	9606.ENSP00000483185	0	0	0	0.553	0.277	0.919	0.9	0.943	0.999
AP2A1	AP2M1	9606.ENSP00000351926	9606.ENSP00000403362	0	0	0	0	0.57	0.988	0.9	0.984	0.999
AP2A2	RAB10	9606.ENSP00000327694	9606.ENSP00000264710	0	0	0	0	0.067	0	0	0.439	0.455
AP2A2	EGFR	9606.ENSP00000327694	9606.ENSP00000275493	0	0	0	0	0.05	0.7	0.5	0.154	0.863
AP2A2	ARF6	9606.ENSP00000327694	9606.ENSP00000298316	0	0	0	0	0.068	0.045	0.4	0.088	0.448
AP2A2	RAB14	9606.ENSP00000327694	9606.ENSP00000362946	0	0	0	0	0.068	0.045	0	0.461	0.479
AP2A2	EZR	9606.ENSP00000327694	9606.ENSP00000338934	0	0	0	0	0.042	0	0.5	0.05	0.505
AP2A2	EPHB3	9606.ENSP00000327694	9606.ENSP00000332118	0	0	0	0	0.053	0.053	0.5	0.048	0.516
AP2A2	TFRC	9606.ENSP00000327694	9606.ENSP00000376197	0	0	0	0	0	0.045	0.5	0.153	0.56
AP2A2	AP1M1	9606.ENSP00000327694	9606.ENSP00000388996	0	0	0	0	0.049	0.05	0.54	0.205	0.625
AP2A2	DNM2	9606.ENSP00000327694	9606.ENSP00000373905	0	0	0	0	0.074	0.129	0.5	0.289	0.674
AP2A2	TGOLN2	9606.ENSP00000327694	9606.ENSP00000386443	0	0	0	0	0.044	0.907	0.5	0.121	0.955
AP2A2	AP2A1	9606.ENSP00000327694	9606.ENSP00000351926	0	0	0.049	0.982	0.128	0.255	0.9	0.39	0.955
AP2A2	CLTC	9606.ENSP00000327694	9606.ENSP00000479606	0	0	0	0	0.056	0.613	0.9	0.439	0.976
AP2A2	AP2B1	9606.ENSP00000327694	9606.ENSP00000483185	0	0	0	0.554	0.091	0.985	0.9	0.835	0.999
AP2A2	AP2M1	9606.ENSP00000327694	9606.ENSP00000403362	0	0	0	0	0.092	0.989	0.9	0.948	0.999
AP2B1	CANX	9606.ENSP00000483185	9606.ENSP00000247461	0	0	0	0	0.35	0	0	0.19	0.452
AP2B1	HIP1R	9606.ENSP00000483185	9606.ENSP00000253083	0	0	0	0	0.042	0.127	0	0.59	0.627
AP2B1	RAB5A	9606.ENSP00000483185	9606.ENSP00000273047	0	0	0	0	0.058	0	0	0.58	0.588
AP2B1	EGFR	9606.ENSP00000483185	9606.ENSP00000275493	0	0	0	0	0.049	0.574	0.5	0.185	0.813
AP2B1	ARF6	9606.ENSP00000483185	9606.ENSP00000298316	0	0	0	0	0.067	0.384	0.4	0.546	0.822
AP2B1	AP2A2	9606.ENSP00000483185	9606.ENSP00000327694	0	0	0	0.554	0.091	0.985	0.9	0.835	0.999
AP2B1	EPHB3	9606.ENSP00000483185	9606.ENSP00000332118	0	0	0	0	0.074	0	0.5	0.057	0.525
AP2B1	EZR	9606.ENSP00000483185	9606.ENSP00000338934	0	0	0	0	0.07	0	0.5	0.124	0.557
AP2B1	AP2A1	9606.ENSP00000483185	9606.ENSP00000351926	0	0	0	0.553	0.277	0.919	0.9	0.943	0.999
AP2B1	MYO6	9606.ENSP00000483185	9606.ENSP00000358994	0	0	0	0	0.042	0.51	0	0.201	0.592
AP2B1	DNM2	9606.ENSP00000483185	9606.ENSP00000373905	0	0	0	0	0.094	0.182	0.5	0.426	0.759
AP2B1	TFRC	9606.ENSP00000483185	9606.ENSP00000376197	0	0	0	0	0.049	0.339	0.5	0.381	0.779
AP2B1	TGOLN2	9606.ENSP00000483185	9606.ENSP00000386443	0	0	0	0	0.06	0.926	0.5	0.202	0.968
AP2B1	AP1M1	9606.ENSP00000483185	9606.ENSP00000388996	0	0	0	0	0.063	0.891	0.54	0.407	0.968
AP2B1	AP2M1	9606.ENSP00000483185	9606.ENSP00000403362	0	0	0	0	0.352	0.996	0.9	0.992	0.999
AP2B1	VAPB	9606.ENSP00000483185	9606.ENSP00000417175	0	0	0	0	0.353	0.074	0	0.124	0.429
AP2B1	ARF1	9606.ENSP00000483185	9606.ENSP00000440005	0	0	0	0	0.067	0.284	0	0.254	0.458
AP2B1	CLTC	9606.ENSP00000483185	9606.ENSP00000479606	0	0	0	0	0.31	0.853	0.9	0.802	0.997
AP2B1	ACTB	9606.ENSP00000483185	9606.ENSP00000494750	0	0	0	0	0.082	0.051	0	0.473	0.501
AP2M1	C1QBP	9606.ENSP00000403362	9606.ENSP00000225698	0	0	0	0	0.068	0	0	0.383	0.4
AP2M1	RAB10	9606.ENSP00000403362	9606.ENSP00000264710	0	0	0	0	0.084	0	0	0.398	0.425
AP2M1	RAB7A	9606.ENSP00000403362	9606.ENSP00000265062	0	0	0	0	0.312	0.126	0	0.353	0.577
AP2M1	RAB5A	9606.ENSP00000403362	9606.ENSP00000273047	0	0	0	0	0.102	0	0	0.393	0.432
AP2M1	EGFR	9606.ENSP00000403362	9606.ENSP00000275493	0	0	0	0	0.049	0.785	0.5	0.243	0.912
AP2M1	RHOC	9606.ENSP00000403362	9606.ENSP00000285735	0	0	0	0	0.254	0.171	0	0.124	0.411
AP2M1	ARF6	9606.ENSP00000403362	9606.ENSP00000298316	0	0	0	0	0.08	0.053	0.4	0.528	0.72
AP2M1	FASN	9606.ENSP00000403362	9606.ENSP00000304592	0	0	0	0	0.06	0.164	0	0.403	0.489
AP2M1	PPP2R1A	9606.ENSP00000403362	9606.ENSP00000324804	0	0	0	0	0.416	0	0	0.071	0.434
AP2M1	AP2A2	9606.ENSP00000403362	9606.ENSP00000327694	0	0	0	0	0.092	0.989	0.9	0.948	0.999
AP2M1	EPHB3	9606.ENSP00000403362	9606.ENSP00000332118	0	0	0	0	0.045	0.047	0.5	0.047	0.508
AP2M1	EZR	9606.ENSP00000403362	9606.ENSP00000338934	0	0	0	0	0.049	0	0.5	0.094	0.531
AP2M1	AP2A1	9606.ENSP00000403362	9606.ENSP00000351926	0	0	0	0	0.57	0.988	0.9	0.984	0.999
AP2M1	MYO6	9606.ENSP00000403362	9606.ENSP00000358994	0	0.003	0	0	0.042	0.292	0.5	0.145	0.671
AP2M1	RAB14	9606.ENSP00000403362	9606.ENSP00000362946	0	0	0	0	0.123	0.053	0	0.438	0.492
AP2M1	DNM2	9606.ENSP00000403362	9606.ENSP00000373905	0	0	0	0	0.085	0.099	0.5	0.506	0.769
AP2M1	TFRC	9606.ENSP00000403362	9606.ENSP00000376197	0	0	0	0	0.056	0	0.5	0.444	0.715
AP2M1	GAPDH	9606.ENSP00000403362	9606.ENSP00000380070	0	0	0	0	0.18	0.191	0	0.203	0.426
AP2M1	MARK2	9606.ENSP00000403362	9606.ENSP00000385751	0	0	0	0	0.044	0.164	0	0.317	0.406
AP2M1	TGOLN2	9606.ENSP00000403362	9606.ENSP00000386443	0	0	0	0	0.049	0.972	0.5	0.21	0.988
AP2M1	AP1M1	9606.ENSP00000403362	9606.ENSP00000388996	0	0	0	0.885	0.096	0.135	0.54	0.212	0.679
AP2M1	PFKM	9606.ENSP00000403362	9606.ENSP00000496597	0	0	0	0	0.076	0	0	0.413	0.435
AP2M1	HSPA8	9606.ENSP00000403362	9606.ENSP00000437125	0	0	0	0	0.148	0.235	0	0.252	0.471
AP2M1	ACTB	9606.ENSP00000403362	9606.ENSP00000494750	0	0	0	0	0.147	0.181	0	0.5	0.62
AP2M1	RAB5C	9606.ENSP00000403362	9606.ENSP00000447053	0	0	0	0	0.129	0	0	0.586	0.624
AP2M1	CLTC	9606.ENSP00000403362	9606.ENSP00000479606	0	0	0	0	0.132	0.362	0.9	0.822	0.988
AP2M1	AP2B1	9606.ENSP00000403362	9606.ENSP00000483185	0	0	0	0	0.352	0.996	0.9	0.992	0.999
APPL1	RAB21	9606.ENSP00000288266	9606.ENSP00000261263	0	0	0	0	0.06	0.3	0	0.49	0.635
APPL1	STAT3	9606.ENSP00000288266	9606.ENSP00000264657	0	0	0	0	0.058	0	0	0.527	0.535
APPL1	RAB5A	9606.ENSP00000288266	9606.ENSP00000273047	0	0	0	0	0.055	0.828	0	0.997	0.999
APPL1	EGFR	9606.ENSP00000288266	9606.ENSP00000275493	0	0	0	0	0.042	0.243	0	0.548	0.643
APPL1	ARF6	9606.ENSP00000288266	9606.ENSP00000298316	0	0	0	0	0.118	0.091	0	0.37	0.451
APPL1	RAB5C	9606.ENSP00000288266	9606.ENSP00000447053	0	0	0	0	0.044	0.263	0	0.298	0.462
APPL1	CLTC	9606.ENSP00000288266	9606.ENSP00000479606	0	0	0	0	0.06	0.094	0	0.5	0.537
APPL1	ARF1	9606.ENSP00000288266	9606.ENSP00000440005	0	0	0	0	0.047	0.091	0	0.517	0.545
APPL1	GAPVD1	9606.ENSP00000288266	9606.ENSP00000377665	0	0	0	0	0.09	0	0	0.637	0.655
ARF1	ARF5	9606.ENSP00000440005	9606.ENSP00000000233	0	0	0	0.978	0.106	0.711	0.5	0.061	0.862
ARF1	CANX	9606.ENSP00000440005	9606.ENSP00000247461	0	0	0	0	0.101	0	0	0.461	0.494
ARF1	COPB1	9606.ENSP00000440005	9606.ENSP00000249923	0	0	0	0	0.093	0.74	0.5	0.943	0.992
ARF1	HIP1R	9606.ENSP00000440005	9606.ENSP00000253083	0	0	0	0	0.042	0	0.5	0.222	0.595
ARF1	SORT1	9606.ENSP00000440005	9606.ENSP00000256637	0	0	0	0	0.05	0	0.5	0.239	0.606
ARF1	OSBP	9606.ENSP00000440005	9606.ENSP00000263847	0	0	0	0	0.086	0.069	0	0.923	0.929
ARF1	RAB7A	9606.ENSP00000440005	9606.ENSP00000265062	0	0	0	0	0.51	0.098	0	0.29	0.659
ARF1	RAB5A	9606.ENSP00000440005	9606.ENSP00000273047	0	0	0	0	0.127	0.385	0	0.616	0.776
ARF1	DYNC1LI1	9606.ENSP00000440005	9606.ENSP00000273130	0	0	0	0	0.056	0	0.5	0.185	0.582
ARF1	EGFR	9606.ENSP00000440005	9606.ENSP00000275493	0	0.001	0	0	0.042	0.211	0	0.32	0.441
ARF1	APPL1	9606.ENSP00000440005	9606.ENSP00000288266	0	0	0	0	0.047	0.091	0	0.517	0.545
ARF1	ARF6	9606.ENSP00000440005	9606.ENSP00000298316	0	0	0.051	0.971	0.111	0.098	0.9	0.068	0.916
ARF1	CTNNA1	9606.ENSP00000440005	9606.ENSP00000304669	0	0	0	0	0.079	0.062	0	0.391	0.429
ARF1	ARF4	9606.ENSP00000440005	9606.ENSP00000306010	0	0	0.051	0.979	0.173	0.671	0.5	0.06	0.856
ARF1	RAB6A	9606.ENSP00000440005	9606.ENSP00000311449	0	0	0	0	0.124	0.521	0	0.603	0.819
ARF1	EEF1A1	9606.ENSP00000440005	9606.ENSP00000339063	0	0	0	0	0.161	0.066	0	0.577	0.64
ARF1	VAPA	9606.ENSP00000440005	9606.ENSP00000345656	0	0	0	0	0.089	0.072	0	0.431	0.477
ARF1	ANXA2	9606.ENSP00000440005	9606.ENSP00000346032	0	0	0	0	0.054	0	0	0.499	0.506
ARF1	ACSL3	9606.ENSP00000440005	9606.ENSP00000350012	0	0	0	0	0.053	0.071	0	0.425	0.45
ARF1	NCKAP1	9606.ENSP00000440005	9606.ENSP00000354251	0	0	0	0	0.069	0.072	0.9	0.212	0.922
ARF1	ARHGEF2	9606.ENSP00000440005	9606.ENSP00000354837	0	0	0	0	0.062	0.134	0	0.516	0.572
ARF1	HSP90AB1	9606.ENSP00000440005	9606.ENSP00000360609	0.042	0	0	0	0.149	0.193	0	0.269	0.456
ARF1	STAU1	9606.ENSP00000440005	9606.ENSP00000360922	0	0	0	0	0.067	0.049	0	0.73	0.739
ARF1	SURF4	9606.ENSP00000440005	9606.ENSP00000361057	0	0	0	0	0.084	0	0.5	0.284	0.643
ARF1	DNM2	9606.ENSP00000440005	9606.ENSP00000373905	0.041	0	0	0	0.083	0.061	0.5	0.402	0.708
ARF1	TFRC	9606.ENSP00000440005	9606.ENSP00000376197	0	0	0	0	0.049	0	0.5	0.39	0.684
ARF1	GAPDH	9606.ENSP00000440005	9606.ENSP00000380070	0	0	0	0	0.141	0.071	0	0.598	0.651
ARF1	TGOLN2	9606.ENSP00000440005	9606.ENSP00000386443	0	0	0	0	0.068	0.102	0.5	0.583	0.802
ARF1	AP1M1	9606.ENSP00000440005	9606.ENSP00000388996	0	0	0	0	0.056	0.92	0.5	0.434	0.976
ARF1	VAPB	9606.ENSP00000440005	9606.ENSP00000417175	0	0	0	0	0.056	0.072	0	0.447	0.474
ARF1	CFL1	9606.ENSP00000440005	9606.ENSP00000432660	0	0	0	0	0.374	0.045	0	0.302	0.546
ARF1	AP2B1	9606.ENSP00000440005	9606.ENSP00000483185	0	0	0	0	0.067	0.284	0	0.254	0.458
ARF1	RAB18	9606.ENSP00000440005	9606.ENSP00000478479	0	0	0	0	0.073	0	0	0.501	0.518
ARF1	ACTB	9606.ENSP00000440005	9606.ENSP00000494750	0	0	0	0	0.216	0.07	0	0.547	0.641
ARF1	RAB5C	9606.ENSP00000440005	9606.ENSP00000447053	0	0	0	0	0.268	0.44	0.5	0.302	0.838
ARF1	CLTC	9606.ENSP00000440005	9606.ENSP00000479606	0	0	0	0	0.082	0.107	0.5	0.793	0.903
ARF4	ARF5	9606.ENSP00000306010	9606.ENSP00000000233	0	0	0	0.983	0.049	0.78	0.5	0.057	0.888
ARF4	COPB1	9606.ENSP00000306010	9606.ENSP00000249923	0	0	0	0	0.251	0.157	0.5	0.546	0.837
ARF4	RAB5A	9606.ENSP00000306010	9606.ENSP00000273047	0	0	0	0	0.207	0.074	0	0.343	0.476
ARF4	DYNC1LI1	9606.ENSP00000306010	9606.ENSP00000273130	0	0	0	0	0.063	0	0.5	0.062	0.522
ARF4	EGFR	9606.ENSP00000306010	9606.ENSP00000275493	0	0.001	0	0	0.042	0.367	0	0.174	0.456
ARF4	PHB	9606.ENSP00000306010	9606.ENSP00000479488	0	0	0	0	0.072	0.328	0	0.116	0.401
ARF4	HSPA5	9606.ENSP00000306010	9606.ENSP00000324173	0	0	0	0	0.211	0.053	0	0.27	0.408
ARF4	TGOLN2	9606.ENSP00000306010	9606.ENSP00000386443	0	0	0	0	0.072	0.129	0	0.37	0.446
ARF4	ATP2A2	9606.ENSP00000306010	9606.ENSP00000440045	0	0	0	0	0.105	0.071	0	0.424	0.479
ARF4	RAB6A	9606.ENSP00000306010	9606.ENSP00000311449	0	0	0	0	0.082	0.118	0	0.627	0.672
ARF4	SURF4	9606.ENSP00000306010	9606.ENSP00000361057	0	0	0	0	0.199	0	0.5	0.25	0.674
ARF4	ARF1	9606.ENSP00000306010	9606.ENSP00000440005	0	0	0.051	0.979	0.173	0.671	0.5	0.06	0.856
ARF5	AP1M1	9606.ENSP00000000233	9606.ENSP00000388996	0	0	0	0	0.098	0.24	0	0.205	0.407
ARF5	RAB6A	9606.ENSP00000000233	9606.ENSP00000311449	0	0	0	0	0.049	0.118	0	0.359	0.415
ARF5	DYNC1LI1	9606.ENSP00000000233	9606.ENSP00000273130	0	0	0	0	0.054	0	0.5	0.062	0.518
ARF5	SURF4	9606.ENSP00000000233	9606.ENSP00000361057	0	0	0	0	0.074	0	0.5	0.101	0.547
ARF5	GNB2	9606.ENSP00000000233	9606.ENSP00000305260	0	0	0	0	0.521	0.095	0	0.073	0.563
ARF5	RAB25	9606.ENSP00000000233	9606.ENSP00000354376	0	0	0	0	0.069	0.063	0	0.545	0.568
ARF5	COPB1	9606.ENSP00000000233	9606.ENSP00000249923	0	0	0	0	0.137	0.157	0.5	0.628	0.846
ARF5	ARF1	9606.ENSP00000000233	9606.ENSP00000440005	0	0	0	0.978	0.106	0.711	0.5	0.061	0.862
ARF5	ARF4	9606.ENSP00000000233	9606.ENSP00000306010	0	0	0	0.983	0.049	0.78	0.5	0.057	0.888
ARF6	EXOC2	9606.ENSP00000298316	9606.ENSP00000230449	0	0	0	0	0.063	0.109	0	0.506	0.552
ARF6	COPB1	9606.ENSP00000298316	9606.ENSP00000249923	0	0	0	0	0.067	0.178	0	0.602	0.669
ARF6	RAP1B	9606.ENSP00000298316	9606.ENSP00000250559	0	0	0	0	0.096	0.183	0	0.253	0.401
ARF6	EXOC4	9606.ENSP00000298316	9606.ENSP00000253861	0	0	0	0	0.057	0.125	0	0.478	0.532
ARF6	RAB21	9606.ENSP00000298316	9606.ENSP00000261263	0	0	0	0	0.065	0	0	0.555	0.567
ARF6	RAB7A	9606.ENSP00000298316	9606.ENSP00000265062	0	0	0	0	0.082	0.128	0	0.344	0.429
ARF6	IQGAP1	9606.ENSP00000298316	9606.ENSP00000268182	0	0	0	0	0.062	0.226	0	0.727	0.785
ARF6	EGFR	9606.ENSP00000298316	9606.ENSP00000275493	0	0.001	0	0	0.047	0.367	0	0.482	0.66
ARF6	RHOC	9606.ENSP00000298316	9606.ENSP00000285735	0	0	0	0	0.111	0.058	0	0.381	0.437
ARF6	STOM	9606.ENSP00000298316	9606.ENSP00000286713	0	0	0	0	0.052	0.126	0	0.44	0.496
ARF6	APPL1	9606.ENSP00000298316	9606.ENSP00000288266	0	0	0	0	0.118	0.091	0	0.37	0.451
ARF6	EZR	9606.ENSP00000298316	9606.ENSP00000338934	0	0	0	0	0.067	0.071	0	0.394	0.429
ARF6	AP2A2	9606.ENSP00000298316	9606.ENSP00000327694	0	0	0	0	0.068	0.045	0.4	0.088	0.448
ARF6	PDCD6IP	9606.ENSP00000298316	9606.ENSP00000411825	0	0	0	0	0.09	0.046	0	0.43	0.463
ARF6	CFL1	9606.ENSP00000298316	9606.ENSP00000432660	0	0	0	0	0.11	0.045	0	0.446	0.488
ARF6	RAB6A	9606.ENSP00000298316	9606.ENSP00000311449	0	0	0	0	0.056	0.118	0	0.436	0.489
ARF6	ECT2	9606.ENSP00000298316	9606.ENSP00000376457	0	0	0	0	0.044	0.334	0	0.276	0.499
ARF6	ANXA1	9606.ENSP00000298316	9606.ENSP00000366109	0	0	0	0	0.051	0	0	0.498	0.504
ARF6	RAB18	9606.ENSP00000298316	9606.ENSP00000478479	0	0	0	0	0.101	0	0	0.484	0.516
ARF6	RHOG	9606.ENSP00000298316	9606.ENSP00000339467	0	0	0	0	0.068	0.152	0	0.451	0.528
ARF6	RAB14	9606.ENSP00000298316	9606.ENSP00000362946	0	0	0	0	0.083	0.124	0	0.465	0.533
ARF6	FLNA	9606.ENSP00000298316	9606.ENSP00000358866	0	0	0	0	0.06	0.048	0	0.538	0.551
ARF6	ANXA2	9606.ENSP00000298316	9606.ENSP00000346032	0	0	0	0	0.07	0.049	0	0.554	0.572
ARF6	RAB25	9606.ENSP00000298316	9606.ENSP00000354376	0	0	0	0	0.079	0	0	0.615	0.63
ARF6	ACTB	9606.ENSP00000298316	9606.ENSP00000494750	0	0	0	0	0.093	0.07	0	0.603	0.636
ARF6	AP2A1	9606.ENSP00000298316	9606.ENSP00000351926	0	0	0	0	0.062	0.356	0.4	0.161	0.655
ARF6	CTTN	9606.ENSP00000298316	9606.ENSP00000365745	0	0	0	0	0.046	0.102	0	0.643	0.668
ARF6	TFRC	9606.ENSP00000298316	9606.ENSP00000376197	0	0	0	0	0.042	0.126	0	0.669	0.698
ARF6	AP2M1	9606.ENSP00000298316	9606.ENSP00000403362	0	0	0	0	0.08	0.053	0.4	0.528	0.72
ARF6	TGOLN2	9606.ENSP00000298316	9606.ENSP00000386443	0	0	0	0	0.048	0.44	0	0.545	0.736
ARF6	EHD1	9606.ENSP00000298316	9606.ENSP00000479153	0	0	0	0	0.044	0.084	0	0.771	0.782
ARF6	DNM2	9606.ENSP00000298316	9606.ENSP00000373905	0.041	0	0	0	0.134	0.061	0	0.757	0.785
ARF6	AP2B1	9606.ENSP00000298316	9606.ENSP00000483185	0	0	0	0	0.067	0.384	0.4	0.546	0.822
ARF6	CLTC	9606.ENSP00000298316	9606.ENSP00000479606	0	0	0	0	0.082	0.525	0.4	0.556	0.868
ARF6	ARF1	9606.ENSP00000298316	9606.ENSP00000440005	0	0	0.051	0.971	0.111	0.098	0.9	0.068	0.916
ARHGEF2	EXOC2	9606.ENSP00000354837	9606.ENSP00000230449	0	0	0	0	0.057	0	0	0.908	0.909
ARHGEF2	YWHAH	9606.ENSP00000354837	9606.ENSP00000248975	0	0	0	0	0.067	0.225	0	0.697	0.761
ARHGEF2	RRAS2	9606.ENSP00000354837	9606.ENSP00000256196	0	0	0	0	0.049	0.134	0	0.455	0.512
ARHGEF2	IQGAP1	9606.ENSP00000354837	9606.ENSP00000268182	0	0	0	0	0.083	0	0	0.383	0.41
ARHGEF2	RHOC	9606.ENSP00000354837	9606.ENSP00000285735	0	0	0	0	0.097	0.179	0.4	0.796	0.897
ARHGEF2	TLN1	9606.ENSP00000354837	9606.ENSP00000316029	0	0	0	0	0.104	0	0	0.37	0.411
ARHGEF2	ROCK2	9606.ENSP00000354837	9606.ENSP00000317985	0	0	0	0	0.06	0.063	0	0.4	0.426
ARHGEF2	RHOG	9606.ENSP00000354837	9606.ENSP00000339467	0	0	0	0	0.104	0.136	0	0.394	0.49
ARHGEF2	SCRIB	9606.ENSP00000354837	9606.ENSP00000349486	0	0	0	0	0.074	0.065	0	0.534	0.561
ARHGEF2	PTPRF	9606.ENSP00000354837	9606.ENSP00000353030	0	0	0	0	0.042	0.292	0	0.19	0.402
ARHGEF2	CFL1	9606.ENSP00000354837	9606.ENSP00000432660	0	0	0	0	0.067	0	0	0.449	0.464
ARHGEF2	ARF1	9606.ENSP00000354837	9606.ENSP00000440005	0	0	0	0	0.062	0.134	0	0.516	0.572
ARHGEF2	CTNND1	9606.ENSP00000354837	9606.ENSP00000382004	0	0	0	0	0.042	0	0	0.582	0.582
ARHGEF2	TJP2	9606.ENSP00000354837	9606.ENSP00000438262	0	0	0	0	0.044	0.059	0	0.703	0.709
ARHGEF2	MARK2	9606.ENSP00000354837	9606.ENSP00000385751	0	0	0	0	0.062	0.626	0	0.366	0.758
ASPH	CALR	9606.ENSP00000368767	9606.ENSP00000320866	0	0	0	0	0.049	0.161	0	0.548	0.607
ASPH	VAPA	9606.ENSP00000368767	9606.ENSP00000345656	0	0	0	0	0.07	0.326	0	0.127	0.405
ASPH	ATP2A2	9606.ENSP00000368767	9606.ENSP00000440045	0	0	0	0	0.088	0.162	0	0.364	0.471
ATAD3B	PTCD3	9606.ENSP00000500094	9606.ENSP00000254630	0	0	0	0	0.11	0.292	0	0.128	0.402
ATAD3B	PHB2	9606.ENSP00000500094	9606.ENSP00000441875	0	0	0	0	0.203	0.563	0	0.266	0.722
ATAD3B	PHB	9606.ENSP00000500094	9606.ENSP00000479488	0	0	0	0	0.198	0	0	0.288	0.405
ATP1A1	SLC7A5	9606.ENSP00000445306	9606.ENSP00000261622	0.041	0	0	0	0.077	0.506	0	0.19	0.599
ATP1A1	ATP1B3	9606.ENSP00000445306	9606.ENSP00000286371	0	0	0	0	0.068	0.71	0.9	0.868	0.995
ATP1A1	ATP1B1	9606.ENSP00000445306	9606.ENSP00000356790	0	0	0	0	0.121	0.946	0.9	0.849	0.999
ATP1A1	SLC3A2	9606.ENSP00000445306	9606.ENSP00000367123	0	0	0	0	0.076	0.491	0	0.325	0.655
ATP1A1	VDAC1	9606.ENSP00000445306	9606.ENSP00000378487	0	0	0	0	0.11	0.341	0	0.195	0.487
ATP1A1	GAPDH	9606.ENSP00000445306	9606.ENSP00000380070	0	0	0	0	0.064	0	0	0.415	0.429
ATP1A1	ATP2B1	9606.ENSP00000445306	9606.ENSP00000392043	0	0	0.211	0.648	0.064	0.248	0	0.168	0.477
ATP1A1	ATP2A2	9606.ENSP00000445306	9606.ENSP00000440045	0	0	0.181	0.708	0.184	0	0.72	0.152	0.82
ATP1A1	PHB	9606.ENSP00000445306	9606.ENSP00000479488	0.041	0	0	0	0.05	0.454	0	0.226	0.564
ATP1A1	ENO1	9606.ENSP00000445306	9606.ENSP00000495530	0	0	0	0	0.148	0.091	0	0.49	0.571
ATP1B1	ATP6V1A	9606.ENSP00000356790	9606.ENSP00000273398	0	0	0	0	0.079	0	0	0.578	0.595
ATP1B1	ATP1B3	9606.ENSP00000356790	9606.ENSP00000286371	0	0	0.067	0.847	0.056	0.094	0.9	0.477	0.95
ATP1B1	VDAC1	9606.ENSP00000356790	9606.ENSP00000378487	0	0	0	0	0.111	0.234	0	0.34	0.511
ATP1B1	ATP2B1	9606.ENSP00000356790	9606.ENSP00000392043	0	0	0	0	0.078	0.193	0	0.543	0.63
ATP1B1	ATP2A2	9606.ENSP00000356790	9606.ENSP00000440045	0	0	0	0	0.087	0.344	0.72	0.359	0.878
ATP1B1	ATP1A1	9606.ENSP00000356790	9606.ENSP00000445306	0	0	0	0	0.121	0.946	0.9	0.849	0.999
ATP1B3	SLC7A5	9606.ENSP00000286371	9606.ENSP00000261622	0	0	0	0	0.062	0.456	0	0.117	0.51
ATP1B3	ACSL5	9606.ENSP00000286371	9606.ENSP00000348429	0	0	0	0	0.074	0	0	0.384	0.405
ATP1B3	ATP2B1	9606.ENSP00000286371	9606.ENSP00000392043	0	0	0	0	0.058	0.193	0	0.28	0.405
ATP1B3	MYOF	9606.ENSP00000286371	9606.ENSP00000352208	0	0	0	0	0.099	0	0	0.371	0.41
ATP1B3	SLC1A5	9606.ENSP00000286371	9606.ENSP00000444408	0	0	0	0	0.079	0	0	0.503	0.523
ATP1B3	VDAC1	9606.ENSP00000286371	9606.ENSP00000378487	0	0	0	0	0.094	0.448	0	0.139	0.532
ATP1B3	ATP2A2	9606.ENSP00000286371	9606.ENSP00000440045	0	0	0	0	0.078	0.193	0.72	0.242	0.821
ATP1B3	ATP1B1	9606.ENSP00000286371	9606.ENSP00000356790	0	0	0.067	0.847	0.056	0.094	0.9	0.477	0.95
ATP1B3	ATP1A1	9606.ENSP00000286371	9606.ENSP00000445306	0	0	0	0	0.068	0.71	0.9	0.868	0.995
ATP2A2	CANX	9606.ENSP00000440045	9606.ENSP00000247461	0	0	0	0	0.132	0.64	0	0.557	0.849
ATP2A2	NOTCH2	9606.ENSP00000440045	9606.ENSP00000256646	0	0	0	0	0	0.215	0.4	0.076	0.527
ATP2A2	EGFR	9606.ENSP00000440045	9606.ENSP00000275493	0	0	0	0	0.063	0.485	0	0.456	0.714
ATP2A2	ATP1B3	9606.ENSP00000440045	9606.ENSP00000286371	0	0	0	0	0.078	0.193	0.72	0.242	0.821
ATP2A2	ARF4	9606.ENSP00000440045	9606.ENSP00000306010	0	0	0	0	0.105	0.071	0	0.424	0.479
ATP2A2	CALR	9606.ENSP00000440045	9606.ENSP00000320866	0	0	0	0	0.083	0.095	0	0.526	0.572
ATP2A2	HSPA5	9606.ENSP00000440045	9606.ENSP00000324173	0	0	0	0	0.151	0.065	0	0.438	0.515
ATP2A2	VAPA	9606.ENSP00000440045	9606.ENSP00000345656	0	0	0	0	0.049	0.4	0	0.134	0.463
ATP2A2	ATP1B1	9606.ENSP00000440045	9606.ENSP00000356790	0	0	0	0	0.087	0.344	0.72	0.359	0.878
ATP2A2	ITPR3	9606.ENSP00000440045	9606.ENSP00000363435	0	0	0	0	0.044	0.555	0	0.801	0.908
ATP2A2	ASPH	9606.ENSP00000440045	9606.ENSP00000368767	0	0	0	0	0.088	0.162	0	0.364	0.471
ATP2A2	VDAC1	9606.ENSP00000440045	9606.ENSP00000378487	0	0	0	0	0.163	0.187	0	0.337	0.509
ATP2A2	GAPDH	9606.ENSP00000440045	9606.ENSP00000380070	0	0	0	0	0.088	0	0	0.488	0.513
ATP2A2	ATP5F1A	9606.ENSP00000440045	9606.ENSP00000381736	0	0	0	0	0.407	0	0	0.317	0.578
ATP2A2	ATP2B1	9606.ENSP00000440045	9606.ENSP00000392043	0	0	0.196	0.667	0.094	0.418	0	0.569	0.793
ATP2A2	ERLIN2	9606.ENSP00000440045	9606.ENSP00000428112	0	0	0	0	0.082	0.292	0	0.157	0.404
ATP2A2	ACTB	9606.ENSP00000440045	9606.ENSP00000494750	0	0	0	0	0.085	0.046	0	0.37	0.402
ATP2A2	PHB	9606.ENSP00000440045	9606.ENSP00000479488	0.041	0	0	0	0.042	0.391	0	0.109	0.435
ATP2A2	ATP1A1	9606.ENSP00000440045	9606.ENSP00000445306	0	0	0.181	0.708	0.184	0	0.72	0.152	0.82
ATP2B1	CANX	9606.ENSP00000392043	9606.ENSP00000247461	0	0	0	0	0.054	0.242	0	0.239	0.407
ATP2B1	ATP1B3	9606.ENSP00000392043	9606.ENSP00000286371	0	0	0	0	0.058	0.193	0	0.28	0.405
ATP2B1	GNB2	9606.ENSP00000392043	9606.ENSP00000305260	0	0	0	0	0.105	0.235	0	0.265	0.453
ATP2B1	ATP1B1	9606.ENSP00000392043	9606.ENSP00000356790	0	0	0	0	0.078	0.193	0	0.543	0.63
ATP2B1	ITPR3	9606.ENSP00000392043	9606.ENSP00000363435	0	0	0	0	0.042	0.095	0	0.398	0.432
ATP2B1	ATP1A1	9606.ENSP00000392043	9606.ENSP00000445306	0	0	0.211	0.648	0.064	0.248	0	0.168	0.477
ATP2B1	ATP2A2	9606.ENSP00000392043	9606.ENSP00000440045	0	0	0.196	0.667	0.094	0.418	0	0.569	0.793
ATP5F1A	C1QBP	9606.ENSP00000381736	9606.ENSP00000225698	0	0	0	0	0.272	0.185	0	0.107	0.424
ATP5F1A	SLC25A3	9606.ENSP00000381736	9606.ENSP00000228318	0	0	0	0	0.963	0.161	0	0.335	0.977
ATP5F1A	NDUFS7	9606.ENSP00000381736	9606.ENSP00000233627	0.107	0	0	0	0.313	0.091	0	0.493	0.68
ATP5F1A	ATP6V1B1	9606.ENSP00000381736	9606.ENSP00000234396	0	0	0	0.598	0.198	0	0.9	0.312	0.94
ATP5F1A	ATP5F1B	9606.ENSP00000381736	9606.ENSP00000262030	0.086	0	0.24	0.593	0.991	0.992	0.967	0.93	0.999
ATP5F1A	ATP6V1A	9606.ENSP00000381736	9606.ENSP00000273398	0	0	0	0.565	0.118	0.264	0.9	0.33	0.95
ATP5F1A	RPS3	9606.ENSP00000381736	9606.ENSP00000278572	0.057	0	0	0	0.965	0.249	0	0.385	0.982
ATP5F1A	SLC25A4	9606.ENSP00000381736	9606.ENSP00000281456	0	0	0	0	0.475	0.17	0.5	0.465	0.868
ATP5F1A	ATP6V0D1	9606.ENSP00000381736	9606.ENSP00000290949	0	0	0	0	0.109	0.204	0	0.447	0.574
ATP5F1A	CCT3	9606.ENSP00000381736	9606.ENSP00000295688	0	0	0	0	0.184	0	0	0.329	0.429
ATP5F1A	ATP6V0A4	9606.ENSP00000381736	9606.ENSP00000308122	0	0	0	0	0.054	0	0.585	0.109	0.619
ATP5F1A	HSPA5	9606.ENSP00000381736	9606.ENSP00000324173	0	0	0	0	0.217	0.343	0	0.338	0.63
ATP5F1A	KARS1	9606.ENSP00000381736	9606.ENSP00000325448	0.042	0	0	0	0.877	0	0	0.382	0.921
ATP5F1A	HSP90AA1	9606.ENSP00000381736	9606.ENSP00000335153	0	0	0	0	0.247	0.295	0	0.384	0.645
ATP5F1A	EEF1A1	9606.ENSP00000381736	9606.ENSP00000339063	0	0	0	0	0.251	0.162	0	0.321	0.537
ATP5F1A	STOML2	9606.ENSP00000381736	9606.ENSP00000348886	0	0	0	0	0.223	0.52	0	0.253	0.698
ATP5F1A	ATP6V1H	9606.ENSP00000381736	9606.ENSP00000352522	0	0	0	0	0.117	0	0.54	0.279	0.681
ATP5F1A	EPRS1	9606.ENSP00000381736	9606.ENSP00000355890	0.097	0	0	0	0.345	0	0	0.38	0.601
ATP5F1A	HSP90AB1	9606.ENSP00000381736	9606.ENSP00000360609	0	0	0	0	0.248	0.424	0	0.375	0.706
ATP5F1A	SLC25A5	9606.ENSP00000381736	9606.ENSP00000360671	0	0	0	0	0.531	0.443	0	0.448	0.843
ATP5F1A	HSPA1B	9606.ENSP00000381736	9606.ENSP00000364801	0	0	0	0	0.106	0.338	0	0.282	0.538
ATP5F1A	VDAC1	9606.ENSP00000381736	9606.ENSP00000378487	0	0	0	0	0.4	0.228	0.5	0.577	0.889
ATP5F1A	GAPDH	9606.ENSP00000381736	9606.ENSP00000380070	0.057	0	0	0	0.406	0.195	0	0.58	0.785
ATP5F1A	PFKM	9606.ENSP00000381736	9606.ENSP00000496597	0.103	0	0	0	0.154	0	0	0.349	0.463
ATP5F1A	PHB2	9606.ENSP00000381736	9606.ENSP00000441875	0	0	0	0	0.236	0.183	0	0.329	0.545
ATP5F1A	RACK1	9606.ENSP00000381736	9606.ENSP00000426909	0	0	0	0	0.329	0	0	0.354	0.548
ATP5F1A	ATP2A2	9606.ENSP00000381736	9606.ENSP00000440045	0	0	0	0	0.407	0	0	0.317	0.578
ATP5F1A	SLC25A13	9606.ENSP00000381736	9606.ENSP00000400101	0	0	0	0	0.047	0	0.5	0.216	0.593
ATP5F1A	HSPA8	9606.ENSP00000381736	9606.ENSP00000437125	0	0	0	0	0.282	0.206	0	0.402	0.63
ATP5F1A	ACTB	9606.ENSP00000381736	9606.ENSP00000494750	0	0	0	0	0.169	0.33	0	0.409	0.642
ATP5F1A	PHB	9606.ENSP00000381736	9606.ENSP00000479488	0	0	0	0	0.15	0.386	0	0.368	0.642
ATP5F1A	ACLY	9606.ENSP00000381736	9606.ENSP00000466259	0.052	0	0	0	0.412	0.108	0	0.405	0.664
ATP5F1A	SUCLG2	9606.ENSP00000381736	9606.ENSP00000419325	0.052	0	0	0	0.426	0.108	0	0.411	0.676
ATP5F1A	RPSA	9606.ENSP00000381736	9606.ENSP00000389351	0	0	0	0	0.571	0.126	0	0.364	0.741
ATP5F1A	ENO1	9606.ENSP00000381736	9606.ENSP00000495530	0.102	0	0	0	0.636	0	0	0.516	0.828
ATP5F1B	SLC25A11	9606.ENSP00000262030	9606.ENSP00000225665	0	0	0	0	0.357	0	0	0.175	0.448
ATP5F1B	SLC25A3	9606.ENSP00000262030	9606.ENSP00000228318	0	0	0	0	0.895	0	0	0.671	0.964
ATP5F1B	NDUFS7	9606.ENSP00000262030	9606.ENSP00000233627	0.057	0	0	0	0.253	0.161	0	0.407	0.603
ATP5F1B	ATP6V1B1	9606.ENSP00000262030	9606.ENSP00000234396	0	0	0	0.617	0.11	0.074	0.925	0.181	0.942
ATP5F1B	CANX	9606.ENSP00000262030	9606.ENSP00000247461	0	0	0	0	0.108	0.162	0	0.38	0.496
ATP5F1B	CCT3	9606.ENSP00000262030	9606.ENSP00000295688	0.047	0.032	0	0	0.19	0	0	0.337	0.444
ATP5F1B	EPRS1	9606.ENSP00000262030	9606.ENSP00000355890	0.057	0	0	0	0.171	0.091	0	0.32	0.452
ATP5F1B	ACLY	9606.ENSP00000262030	9606.ENSP00000466259	0	0	0	0	0.323	0	0	0.225	0.453
ATP5F1B	ATP6V0D1	9606.ENSP00000262030	9606.ENSP00000290949	0.045	0	0	0	0.261	0.184	0	0.185	0.468
ATP5F1B	SUCLG2	9606.ENSP00000262030	9606.ENSP00000419325	0	0	0	0	0.322	0	0	0.251	0.471
ATP5F1B	STOML2	9606.ENSP00000262030	9606.ENSP00000348886	0	0	0	0	0.311	0	0	0.371	0.548
ATP5F1B	HSPA5	9606.ENSP00000262030	9606.ENSP00000324173	0	0	0	0	0.142	0.199	0	0.398	0.55
ATP5F1B	RACK1	9606.ENSP00000262030	9606.ENSP00000426909	0	0	0	0	0.397	0.094	0	0.29	0.579
ATP5F1B	SLC25A13	9606.ENSP00000262030	9606.ENSP00000400101	0	0	0	0	0.084	0	0.5	0.241	0.622
ATP5F1B	ACTB	9606.ENSP00000262030	9606.ENSP00000494750	0	0	0	0	0.19	0.204	0	0.483	0.638
ATP5F1B	EEF1A1	9606.ENSP00000262030	9606.ENSP00000339063	0	0	0	0	0.307	0.188	0	0.442	0.659
ATP5F1B	ENO1	9606.ENSP00000262030	9606.ENSP00000495530	0.057	0	0	0	0.331	0	0	0.512	0.666
ATP5F1B	HSP90AA1	9606.ENSP00000262030	9606.ENSP00000335153	0	0	0	0	0.299	0.363	0	0.333	0.677
ATP5F1B	HSPA8	9606.ENSP00000262030	9606.ENSP00000437125	0	0	0	0	0.422	0.156	0	0.399	0.681
ATP5F1B	RPSA	9606.ENSP00000262030	9606.ENSP00000389351	0	0	0	0	0.401	0.183	0	0.431	0.697
ATP5F1B	RPS3	9606.ENSP00000262030	9606.ENSP00000278572	0.041	0	0	0	0.594	0.094	0	0.257	0.703
ATP5F1B	PHB2	9606.ENSP00000262030	9606.ENSP00000441875	0	0	0	0	0.321	0.225	0	0.497	0.712
ATP5F1B	HSP90AB1	9606.ENSP00000262030	9606.ENSP00000360609	0	0	0	0	0.322	0.479	0	0.364	0.756
ATP5F1B	GAPDH	9606.ENSP00000262030	9606.ENSP00000380070	0.041	0	0	0	0.441	0	0	0.586	0.759
ATP5F1B	PHB	9606.ENSP00000262030	9606.ENSP00000479488	0	0	0	0	0.219	0.477	0	0.509	0.782
ATP5F1B	ATP6V1H	9606.ENSP00000262030	9606.ENSP00000352522	0	0	0	0	0.157	0	0.72	0.242	0.805
ATP5F1B	SLC25A4	9606.ENSP00000262030	9606.ENSP00000281456	0	0	0	0	0.404	0.053	0.5	0.452	0.824
ATP5F1B	SLC25A5	9606.ENSP00000262030	9606.ENSP00000360671	0	0	0	0	0.586	0.3	0	0.452	0.827
ATP5F1B	VDAC1	9606.ENSP00000262030	9606.ENSP00000378487	0	0	0	0	0.455	0.229	0.5	0.532	0.888
ATP5F1B	ATP6V1A	9606.ENSP00000262030	9606.ENSP00000273398	0.05	0	0	0.615	0.145	0.202	0.925	0.31	0.96
ATP5F1B	ATP5F1A	9606.ENSP00000262030	9606.ENSP00000381736	0.086	0	0.24	0.593	0.991	0.992	0.967	0.93	0.999
ATP6V0A4	ATP6V1B1	9606.ENSP00000308122	9606.ENSP00000234396	0.095	0	0	0	0.431	0.813	0.828	0.99	0.999
ATP6V0A4	ATP6V1A	9606.ENSP00000308122	9606.ENSP00000273398	0.095	0	0	0	0.527	0.966	0.828	0.787	0.999
ATP6V0A4	EGFR	9606.ENSP00000308122	9606.ENSP00000275493	0	0	0	0	0.059	0	0.65	0.076	0.669
ATP6V0A4	ATP6V0D1	9606.ENSP00000308122	9606.ENSP00000290949	0.095	0	0	0	0.594	0.97	0.938	0.799	0.999
ATP6V0A4	TFRC	9606.ENSP00000308122	9606.ENSP00000376197	0	0	0	0	0.066	0	0.5	0.091	0.538
ATP6V0A4	PFKM	9606.ENSP00000308122	9606.ENSP00000496597	0	0	0	0	0.055	0.292	0	0.472	0.615
ATP6V0A4	ATP5F1A	9606.ENSP00000308122	9606.ENSP00000381736	0	0	0	0	0.054	0	0.585	0.109	0.619
ATP6V0A4	ATP6V1H	9606.ENSP00000308122	9606.ENSP00000352522	0	0	0	0	0.085	0.966	0.9	0.751	0.999
ATP6V0D1	ATP6V1B1	9606.ENSP00000290949	9606.ENSP00000234396	0.111	0	0	0	0.69	0.799	0.956	0.701	0.999
ATP6V0D1	ATP5F1B	9606.ENSP00000290949	9606.ENSP00000262030	0.045	0	0	0	0.261	0.184	0	0.185	0.468
ATP6V0D1	RAB7A	9606.ENSP00000290949	9606.ENSP00000265062	0	0	0	0	0.167	0.309	0	0.277	0.548
ATP6V0D1	ATP6V1A	9606.ENSP00000290949	9606.ENSP00000273398	0.111	0	0	0	0.715	0.978	0.956	0.751	0.999
ATP6V0D1	EGFR	9606.ENSP00000290949	9606.ENSP00000275493	0	0	0	0	0.042	0.103	0.65	0.098	0.692
ATP6V0D1	SH3BP4	9606.ENSP00000290949	9606.ENSP00000386862	0	0	0	0	0	0	0.4	0.054	0.408
ATP6V0D1	RAB5C	9606.ENSP00000290949	9606.ENSP00000447053	0	0	0	0	0.243	0.124	0	0.199	0.423
ATP6V0D1	TFRC	9606.ENSP00000290949	9606.ENSP00000376197	0	0	0	0	0.056	0	0.5	0.108	0.543
ATP6V0D1	ATP5F1A	9606.ENSP00000290949	9606.ENSP00000381736	0	0	0	0	0.109	0.204	0	0.447	0.574
ATP6V0D1	ATP6V1H	9606.ENSP00000290949	9606.ENSP00000352522	0	0	0	0	0.443	0.986	0.9	0.846	0.999
ATP6V0D1	ATP6V0A4	9606.ENSP00000290949	9606.ENSP00000308122	0.095	0	0	0	0.594	0.97	0.938	0.799	0.999
ATP6V1A	ATP6V1B1	9606.ENSP00000273398	9606.ENSP00000234396	0.111	0	0.247	0.583	0.69	0.955	0.956	0.728	0.999
ATP6V1A	CANX	9606.ENSP00000273398	9606.ENSP00000247461	0	0	0	0	0.2	0.161	0	0.21	0.424
ATP6V1A	ATP5F1B	9606.ENSP00000273398	9606.ENSP00000262030	0.05	0	0	0.615	0.145	0.202	0.925	0.31	0.96
ATP6V1A	RAB7A	9606.ENSP00000273398	9606.ENSP00000265062	0	0	0	0	0.127	0.457	0	0.432	0.707
ATP6V1A	SH3BP4	9606.ENSP00000273398	9606.ENSP00000386862	0	0	0	0	0	0	0.4	0	0.4
ATP6V1A	ROCK2	9606.ENSP00000273398	9606.ENSP00000317985	0	0	0	0	0.094	0	0	0.369	0.404
ATP6V1A	ENO1	9606.ENSP00000273398	9606.ENSP00000495530	0	0	0	0	0.245	0.062	0	0.246	0.419
ATP6V1A	STOM	9606.ENSP00000273398	9606.ENSP00000286713	0	0	0	0	0.047	0.306	0	0.218	0.438
ATP6V1A	GAPDH	9606.ENSP00000273398	9606.ENSP00000380070	0.044	0	0	0	0.122	0	0	0.395	0.448
ATP6V1A	ACTB	9606.ENSP00000273398	9606.ENSP00000494750	0	0	0	0	0.076	0.187	0	0.327	0.451
ATP6V1A	EEF1A1	9606.ENSP00000273398	9606.ENSP00000339063	0	0	0	0	0.354	0.065	0	0.247	0.506
ATP6V1A	CLTC	9606.ENSP00000273398	9606.ENSP00000479606	0	0	0	0	0.409	0	0	0.205	0.51
ATP6V1A	NSF	9606.ENSP00000273398	9606.ENSP00000381293	0	0	0	0	0.14	0.069	0	0.49	0.556
ATP6V1A	ATP1B1	9606.ENSP00000273398	9606.ENSP00000356790	0	0	0	0	0.079	0	0	0.578	0.595
ATP6V1A	TFRC	9606.ENSP00000273398	9606.ENSP00000376197	0	0	0	0	0.073	0.199	0.5	0.122	0.63
ATP6V1A	EGFR	9606.ENSP00000273398	9606.ENSP00000275493	0	0	0	0	0.057	0.103	0.65	0.081	0.691
ATP6V1A	ATP5F1A	9606.ENSP00000273398	9606.ENSP00000381736	0	0	0	0.565	0.118	0.264	0.9	0.33	0.95
ATP6V1A	ATP6V0A4	9606.ENSP00000273398	9606.ENSP00000308122	0.095	0	0	0	0.527	0.966	0.828	0.787	0.999
ATP6V1A	ATP6V1H	9606.ENSP00000273398	9606.ENSP00000352522	0	0	0	0	0.419	0.986	0.909	0.773	0.999
ATP6V1A	ATP6V0D1	9606.ENSP00000273398	9606.ENSP00000290949	0.111	0	0	0	0.715	0.978	0.956	0.751	0.999
ATP6V1B1	SH3BP4	9606.ENSP00000234396	9606.ENSP00000386862	0	0	0	0	0.068	0	0.4	0	0.416
ATP6V1B1	ENO1	9606.ENSP00000234396	9606.ENSP00000495530	0	0	0	0	0.365	0	0	0.182	0.458
ATP6V1B1	TFRC	9606.ENSP00000234396	9606.ENSP00000376197	0	0	0	0	0	0.164	0.5	0.065	0.575
ATP6V1B1	EGFR	9606.ENSP00000234396	9606.ENSP00000275493	0	0	0	0	0.08	0	0.65	0.06	0.67
ATP6V1B1	ATP5F1A	9606.ENSP00000234396	9606.ENSP00000381736	0	0	0	0.598	0.198	0	0.9	0.312	0.94
ATP6V1B1	ATP5F1B	9606.ENSP00000234396	9606.ENSP00000262030	0	0	0	0.617	0.11	0.074	0.925	0.181	0.942
ATP6V1B1	ATP6V1H	9606.ENSP00000234396	9606.ENSP00000352522	0	0	0	0	0.668	0.859	0.72	0.833	0.997
ATP6V1B1	ATP6V1A	9606.ENSP00000234396	9606.ENSP00000273398	0.111	0	0.247	0.583	0.69	0.955	0.956	0.728	0.999
ATP6V1B1	ATP6V0A4	9606.ENSP00000234396	9606.ENSP00000308122	0.095	0	0	0	0.431	0.813	0.828	0.99	0.999
ATP6V1B1	ATP6V0D1	9606.ENSP00000234396	9606.ENSP00000290949	0.111	0	0	0	0.69	0.799	0.956	0.701	0.999
ATP6V1H	ATP6V1B1	9606.ENSP00000352522	9606.ENSP00000234396	0	0	0	0	0.668	0.859	0.72	0.833	0.997
ATP6V1H	ATP5F1B	9606.ENSP00000352522	9606.ENSP00000262030	0	0	0	0	0.157	0	0.72	0.242	0.805
ATP6V1H	RAB7A	9606.ENSP00000352522	9606.ENSP00000265062	0	0	0	0	0.107	0.193	0	0.249	0.412
ATP6V1H	ATP6V1A	9606.ENSP00000352522	9606.ENSP00000273398	0	0	0	0	0.419	0.986	0.909	0.773	0.999
ATP6V1H	EGFR	9606.ENSP00000352522	9606.ENSP00000275493	0	0	0	0	0.042	0.22	0.65	0	0.715
ATP6V1H	ATP6V0D1	9606.ENSP00000352522	9606.ENSP00000290949	0	0	0	0	0.443	0.986	0.9	0.846	0.999
ATP6V1H	ATP6V0A4	9606.ENSP00000352522	9606.ENSP00000308122	0	0	0	0	0.085	0.966	0.9	0.751	0.999
ATP6V1H	SH3BP4	9606.ENSP00000352522	9606.ENSP00000386862	0	0	0	0	0	0	0.4	0	0.4
ATP6V1H	TFRC	9606.ENSP00000352522	9606.ENSP00000376197	0	0	0	0	0.112	0	0.5	0.174	0.601
ATP6V1H	ATP5F1A	9606.ENSP00000352522	9606.ENSP00000381736	0	0	0	0	0.117	0	0.54	0.279	0.681
BAIAP2	BAIAP2L1	9606.ENSP00000316338	9606.ENSP00000005260	0	0	0.059	0.904	0.042	0.808	0	0.126	0.828
BAIAP2	YWHAH	9606.ENSP00000316338	9606.ENSP00000248975	0	0	0	0	0.042	0.417	0	0.189	0.508
BAIAP2	STAT3	9606.ENSP00000316338	9606.ENSP00000264657	0	0	0	0	0.042	0	0	0.409	0.409
BAIAP2	EGFR	9606.ENSP00000316338	9606.ENSP00000275493	0	0	0	0	0.059	0.68	0	0.449	0.819
BAIAP2	DDOST	9606.ENSP00000316338	9606.ENSP00000399457	0	0	0	0	0.042	0.19	0.155	0.21	0.412
BAIAP2	MARK2	9606.ENSP00000316338	9606.ENSP00000385751	0	0	0	0	0.07	0.299	0	0.254	0.471
BAIAP2	CFL1	9606.ENSP00000316338	9606.ENSP00000432660	0	0	0	0	0.042	0	0	0.489	0.49
BAIAP2	HSP90AA1	9606.ENSP00000316338	9606.ENSP00000335153	0	0	0	0	0.042	0	0.5	0.048	0.504
BAIAP2	RHOG	9606.ENSP00000316338	9606.ENSP00000339467	0	0	0	0	0.059	0.338	0	0.486	0.652
BAIAP2	CTTN	9606.ENSP00000316338	9606.ENSP00000365745	0	0	0	0	0.105	0	0	0.662	0.685
BAIAP2	ACTB	9606.ENSP00000316338	9606.ENSP00000494750	0	0	0	0	0.042	0.461	0.9	0.166	0.951
BAIAP2	NCKAP1	9606.ENSP00000316338	9606.ENSP00000354251	0	0	0	0	0.042	0.826	0.4	0.592	0.954
BAIAP2L1	ESYT1	9606.ENSP00000005260	9606.ENSP00000267113	0	0	0	0	0	0	0.4	0	0.4
BAIAP2L1	TFRC	9606.ENSP00000005260	9606.ENSP00000376197	0	0	0	0	0.05	0	0.4	0	0.405
BAIAP2L1	RAB7A	9606.ENSP00000005260	9606.ENSP00000265062	0	0	0	0	0.051	0	0.4	0	0.406
BAIAP2L1	DDOST	9606.ENSP00000005260	9606.ENSP00000399457	0	0	0	0	0	0.19	0.155	0.21	0.412
BAIAP2L1	ACTN1	9606.ENSP00000005260	9606.ENSP00000377941	0	0	0	0	0	0	0.4	0.07	0.418
BAIAP2L1	NCKAP1	9606.ENSP00000005260	9606.ENSP00000354251	0	0	0	0	0.067	0	0.4	0.05	0.421
BAIAP2L1	DIAPH1	9606.ENSP00000005260	9606.ENSP00000373706	0	0	0	0	0	0.067	0.4	0.074	0.436
BAIAP2L1	IQGAP1	9606.ENSP00000005260	9606.ENSP00000268182	0	0	0	0	0	0	0.4	0.104	0.439
BAIAP2L1	ACTB	9606.ENSP00000005260	9606.ENSP00000494750	0	0	0	0	0	0.231	0.4	0.108	0.552
BAIAP2L1	BAIAP2	9606.ENSP00000005260	9606.ENSP00000316338	0	0	0.059	0.904	0.042	0.808	0	0.126	0.828
BCAM	DAG1	9606.ENSP00000270233	9606.ENSP00000442600	0	0	0	0	0.067	0	0	0.408	0.424
C1QBP	AP2M1	9606.ENSP00000225698	9606.ENSP00000403362	0	0	0	0	0.068	0	0	0.383	0.4
C1QBP	DIAPH1	9606.ENSP00000225698	9606.ENSP00000373706	0	0	0	0	0.047	0	0.4	0	0.403
C1QBP	MRPL44	9606.ENSP00000225698	9606.ENSP00000258383	0	0	0	0	0.17	0.329	0	0	0.419
C1QBP	ATP5F1A	9606.ENSP00000225698	9606.ENSP00000381736	0	0	0	0	0.272	0.185	0	0.107	0.424
C1QBP	IQGAP1	9606.ENSP00000225698	9606.ENSP00000268182	0	0	0	0	0.049	0.099	0.4	0.072	0.459
C1QBP	RACK1	9606.ENSP00000225698	9606.ENSP00000426909	0	0	0	0	0.14	0	0	0.406	0.467
C1QBP	HSPA8	9606.ENSP00000225698	9606.ENSP00000437125	0	0	0	0	0.237	0.292	0	0.125	0.487
C1QBP	STOML2	9606.ENSP00000225698	9606.ENSP00000348886	0	0	0	0	0.415	0.135	0	0.073	0.49
C1QBP	PTCD3	9606.ENSP00000225698	9606.ENSP00000254630	0	0	0	0	0.142	0.329	0	0.231	0.518
C1QBP	MRPS27	9606.ENSP00000225698	9606.ENSP00000426941	0	0	0	0	0.243	0.329	0	0.214	0.566
C1QBP	RHOC	9606.ENSP00000225698	9606.ENSP00000285735	0	0	0	0	0.057	0.163	0.5	0	0.571
C1QBP	CALR	9606.ENSP00000225698	9606.ENSP00000320866	0	0	0	0	0.129	0	0	0.726	0.751
C1QBP	PHB	9606.ENSP00000225698	9606.ENSP00000479488	0	0	0	0	0.601	0.563	0	0.192	0.847
C1QBP	PHB2	9606.ENSP00000225698	9606.ENSP00000441875	0	0	0	0	0.887	0.635	0	0.208	0.964
CALR	C1QBP	9606.ENSP00000320866	9606.ENSP00000225698	0	0	0	0	0.129	0	0	0.726	0.751
CALR	CANX	9606.ENSP00000320866	9606.ENSP00000247461	0	0	0	0.846	0.554	0.491	0.9	0.988	0.999
CALR	HSPB1	9606.ENSP00000320866	9606.ENSP00000248553	0	0	0	0	0.154	0.292	0	0.397	0.607
CALR	STAT3	9606.ENSP00000320866	9606.ENSP00000264657	0	0	0	0	0.118	0	0	0.437	0.483
CALR	RAB10	9606.ENSP00000320866	9606.ENSP00000264710	0	0	0	0	0.098	0	0	0.469	0.5
CALR	RAB5A	9606.ENSP00000320866	9606.ENSP00000273047	0	0	0	0	0.103	0	0	0.395	0.435
CALR	EGFR	9606.ENSP00000320866	9606.ENSP00000275493	0	0	0	0	0.056	0.13	0	0.405	0.469
CALR	ANXA5	9606.ENSP00000320866	9606.ENSP00000296511	0	0	0	0	0.085	0.195	0	0.653	0.722
CALR	CFL1	9606.ENSP00000320866	9606.ENSP00000432660	0	0	0	0	0.163	0	0	0.316	0.404
CALR	VAPB	9606.ENSP00000320866	9606.ENSP00000417175	0	0	0	0	0.096	0	0	0.382	0.418
CALR	EEF1A1	9606.ENSP00000320866	9606.ENSP00000339063	0	0	0	0	0.137	0	0	0.384	0.446
CALR	TGOLN2	9606.ENSP00000320866	9606.ENSP00000386443	0	0	0	0	0.07	0	0	0.458	0.475
CALR	AHNAK	9606.ENSP00000320866	9606.ENSP00000367263	0	0	0	0	0.079	0	0	0.462	0.484
CALR	ACTN1	9606.ENSP00000320866	9606.ENSP00000377941	0	0	0	0	0.067	0.073	0	0.468	0.499
CALR	DDOST	9606.ENSP00000320866	9606.ENSP00000399457	0	0	0	0	0.38	0	0	0.281	0.535
CALR	ENO1	9606.ENSP00000320866	9606.ENSP00000495530	0	0	0	0	0.128	0.185	0	0.403	0.539
CALR	EZR	9606.ENSP00000320866	9606.ENSP00000338934	0	0	0	0	0.062	0.183	0	0.484	0.571
CALR	ATP2A2	9606.ENSP00000320866	9606.ENSP00000440045	0	0	0	0	0.083	0.095	0	0.526	0.572
CALR	ACTB	9606.ENSP00000320866	9606.ENSP00000494750	0	0	0	0	0.089	0.046	0	0.56	0.585
CALR	ASPH	9606.ENSP00000320866	9606.ENSP00000368767	0	0	0	0	0.049	0.161	0	0.548	0.607
CALR	PHB	9606.ENSP00000320866	9606.ENSP00000479488	0	0	0	0	0.068	0.292	0	0.463	0.614
CALR	TFRC	9606.ENSP00000320866	9606.ENSP00000376197	0	0	0	0	0.105	0	0	0.589	0.616
CALR	HSPA1B	9606.ENSP00000320866	9606.ENSP00000364801	0	0	0	0	0.111	0.089	0	0.572	0.623
CALR	SLC2A1	9606.ENSP00000320866	9606.ENSP00000416293	0	0	0	0	0.074	0.295	0	0.47	0.624
CALR	VDAC1	9606.ENSP00000320866	9606.ENSP00000378487	0	0	0	0	0.14	0	0	0.669	0.703
CALR	HSPA8	9606.ENSP00000320866	9606.ENSP00000437125	0	0	0	0	0.126	0.089	0	0.674	0.718
CALR	ANXA1	9606.ENSP00000320866	9606.ENSP00000366109	0	0	0	0	0.069	0	0	0.732	0.74
CALR	GAPDH	9606.ENSP00000320866	9606.ENSP00000380070	0	0	0	0	0.095	0	0	0.743	0.757
CALR	ITPR3	9606.ENSP00000320866	9606.ENSP00000363435	0	0	0	0	0.067	0	0	0.876	0.879
CALR	ANXA2	9606.ENSP00000320866	9606.ENSP00000346032	0	0	0	0	0.145	0	0	0.914	0.923
CALR	HSP90AA1	9606.ENSP00000320866	9606.ENSP00000335153	0	0	0	0	0.254	0.065	0	0.957	0.968
CALR	HSP90AB1	9606.ENSP00000320866	9606.ENSP00000360609	0	0	0	0	0.283	0.245	0	0.957	0.975
CALR	HSPA5	9606.ENSP00000320866	9606.ENSP00000324173	0	0	0	0	0.766	0.279	0.5	0.955	0.995
CANX	ADAM10	9606.ENSP00000247461	9606.ENSP00000260408	0	0	0	0	0.106	0.19	0	0.238	0.4
CANX	ANXA2	9606.ENSP00000247461	9606.ENSP00000346032	0	0	0	0	0.067	0	0	0.386	0.402
CANX	SPTBN1	9606.ENSP00000247461	9606.ENSP00000349259	0	0	0	0	0.049	0	0	0.399	0.404
CANX	SLC2A1	9606.ENSP00000247461	9606.ENSP00000416293	0	0	0	0	0.042	0.292	0	0.194	0.405
CANX	STAU1	9606.ENSP00000247461	9606.ENSP00000360922	0	0	0	0	0.064	0.311	0	0.152	0.406
CANX	ATP2B1	9606.ENSP00000247461	9606.ENSP00000392043	0	0	0	0	0.054	0.242	0	0.239	0.407
CANX	GNB2	9606.ENSP00000247461	9606.ENSP00000305260	0	0	0	0	0.056	0.073	0	0.379	0.409
CANX	RAB5C	9606.ENSP00000247461	9606.ENSP00000447053	0	0	0	0	0.097	0.201	0	0.261	0.42
CANX	ATP6V1A	9606.ENSP00000247461	9606.ENSP00000273398	0	0	0	0	0.2	0.161	0	0.21	0.424
CANX	PDCD6IP	9606.ENSP00000247461	9606.ENSP00000411825	0	0	0	0	0.064	0	0	0.415	0.429
CANX	AP2B1	9606.ENSP00000247461	9606.ENSP00000483185	0	0	0	0	0.35	0	0	0.19	0.452
CANX	DNM1L	9606.ENSP00000247461	9606.ENSP00000449089	0	0	0	0	0.064	0	0	0.466	0.479
CANX	ARF1	9606.ENSP00000247461	9606.ENSP00000440005	0	0	0	0	0.101	0	0	0.461	0.494
CANX	ATP5F1B	9606.ENSP00000247461	9606.ENSP00000262030	0	0	0	0	0.108	0.162	0	0.38	0.496
CANX	RAB7A	9606.ENSP00000247461	9606.ENSP00000265062	0	0	0	0	0.245	0.074	0	0.355	0.51
CANX	ANXA5	9606.ENSP00000247461	9606.ENSP00000296511	0	0	0	0	0.121	0	0	0.468	0.512
CANX	EPRS1	9606.ENSP00000247461	9606.ENSP00000355890	0	0	0	0	0.415	0.186	0	0.079	0.523
CANX	PHB2	9606.ENSP00000247461	9606.ENSP00000441875	0	0	0	0	0.055	0.162	0	0.453	0.529
CANX	VAPB	9606.ENSP00000247461	9606.ENSP00000417175	0	0	0	0	0.117	0.168	0	0.428	0.543
CANX	ANXA1	9606.ENSP00000247461	9606.ENSP00000366109	0	0	0	0	0	0	0	0.563	0.563
CANX	TFRC	9606.ENSP00000247461	9606.ENSP00000376197	0	0	0	0	0.072	0.238	0	0.449	0.576
CANX	EGFR	9606.ENSP00000247461	9606.ENSP00000275493	0	0	0	0	0.062	0.396	0	0.357	0.603
CANX	RAB5A	9606.ENSP00000247461	9606.ENSP00000273047	0	0	0	0	0.083	0.137	0	0.556	0.618
CANX	VAPA	9606.ENSP00000247461	9606.ENSP00000345656	0	0	0	0	0.078	0.368	0	0.399	0.619
CANX	CKAP4	9606.ENSP00000247461	9606.ENSP00000367265	0	0	0	0	0.05	0.367	0	0.42	0.62
CANX	CLTC	9606.ENSP00000247461	9606.ENSP00000479606	0	0	0	0	0.246	0.188	0	0.431	0.621
CANX	HSPA1B	9606.ENSP00000247461	9606.ENSP00000364801	0	0	0	0	0.107	0.125	0	0.571	0.635
CANX	MAGT1	9606.ENSP00000247461	9606.ENSP00000354649	0	0	0	0	0.187	0.419	0	0.32	0.651
CANX	HSPA8	9606.ENSP00000247461	9606.ENSP00000437125	0	0	0	0	0.145	0.125	0	0.588	0.665
CANX	TGOLN2	9606.ENSP00000247461	9606.ENSP00000386443	0	0	0	0	0.076	0.061	0	0.654	0.674
CANX	ERLIN2	9606.ENSP00000247461	9606.ENSP00000428112	0	0	0	0	0.056	0.528	0	0.347	0.683
CANX	ACTB	9606.ENSP00000247461	9606.ENSP00000494750	0	0	0	0	0.062	0.051	0	0.677	0.688
CANX	PHB	9606.ENSP00000247461	9606.ENSP00000479488	0	0	0	0	0.06	0.468	0	0.522	0.74
CANX	COPB1	9606.ENSP00000247461	9606.ENSP00000249923	0	0	0	0	0.136	0.326	0	0.638	0.771
CANX	GAPDH	9606.ENSP00000247461	9606.ENSP00000380070	0	0	0	0	0.067	0	0	0.824	0.828
CANX	HSP90AA1	9606.ENSP00000247461	9606.ENSP00000335153	0	0	0	0	0.222	0.197	0	0.777	0.848
CANX	ATP2A2	9606.ENSP00000247461	9606.ENSP00000440045	0	0	0	0	0.132	0.64	0	0.557	0.849
CANX	VDAC1	9606.ENSP00000247461	9606.ENSP00000378487	0	0	0	0	0.166	0.44	0	0.731	0.863
CANX	HSP90AB1	9606.ENSP00000247461	9606.ENSP00000360609	0	0	0	0	0.224	0.063	0	0.856	0.886
CANX	DDOST	9606.ENSP00000247461	9606.ENSP00000399457	0	0	0	0	0.461	0.481	0	0.625	0.886
CANX	ITPR3	9606.ENSP00000247461	9606.ENSP00000363435	0	0	0	0	0.042	0.188	0	0.874	0.893
CANX	HSPA5	9606.ENSP00000247461	9606.ENSP00000324173	0	0	0	0	0.657	0.69	0.5	0.981	0.998
CANX	CALR	9606.ENSP00000247461	9606.ENSP00000320866	0	0	0	0.846	0.554	0.491	0.9	0.988	0.999
CAP1	MYH9	9606.ENSP00000361883	9606.ENSP00000216181	0	0	0	0	0.433	0	0	0.198	0.526
CAP1	TLN1	9606.ENSP00000361883	9606.ENSP00000316029	0	0	0	0	0.195	0	0	0.303	0.415
CAP1	ACTB	9606.ENSP00000361883	9606.ENSP00000494750	0	0	0	0	0.306	0.763	0	0.215	0.86
CAP1	CFL1	9606.ENSP00000361883	9606.ENSP00000432660	0	0	0	0	0.346	0.897	0.4	0.525	0.978
CAPN1	CAPN2	9606.ENSP00000431984	9606.ENSP00000295006	0	0	0.055	0.97	0.093	0.394	0.9	0.645	0.978
CAPN1	TLN1	9606.ENSP00000431984	9606.ENSP00000316029	0	0	0	0	0.113	0.093	0	0.737	0.77
CAPN1	HSPA5	9606.ENSP00000431984	9606.ENSP00000324173	0	0	0	0	0.056	0.125	0	0.347	0.415
CAPN1	EZR	9606.ENSP00000431984	9606.ENSP00000338934	0	0	0	0	0.051	0.292	0	0.265	0.464
CAPN1	MAP4	9606.ENSP00000431984	9606.ENSP00000353375	0	0	0	0	0.042	0.431	0	0.062	0.444
CAPN1	FLNA	9606.ENSP00000431984	9606.ENSP00000358866	0	0	0	0	0.105	0	0	0.364	0.407
CAPN1	CTTN	9606.ENSP00000431984	9606.ENSP00000365745	0	0	0	0	0.099	0.099	0	0.473	0.534
CAPN1	AHNAK	9606.ENSP00000431984	9606.ENSP00000367263	0	0	0	0	0.086	0.098	0	0.791	0.813
CAPN1	GAPDH	9606.ENSP00000431984	9606.ENSP00000380070	0	0	0	0	0.068	0	0	0.395	0.413
CAPN1	MARK2	9606.ENSP00000431984	9606.ENSP00000385751	0	0	0	0	0.081	0	0	0.762	0.771
CAPN1	ACTB	9606.ENSP00000431984	9606.ENSP00000494750	0	0	0	0	0.08	0.046	0	0.393	0.421
CAPN2	PIGU	9606.ENSP00000295006	9606.ENSP00000217446	0	0	0	0	0	0	0.54	0	0.54
CAPN2	ITGAV	9606.ENSP00000295006	9606.ENSP00000261023	0	0	0	0	0.075	0.051	0	0.451	0.476
CAPN2	FLNA	9606.ENSP00000295006	9606.ENSP00000358866	0	0	0	0	0.093	0	0	0.372	0.407
CAPN2	HSPA5	9606.ENSP00000295006	9606.ENSP00000324173	0	0	0	0	0.069	0.125	0	0.336	0.412
CAPN2	ANXA2	9606.ENSP00000295006	9606.ENSP00000346032	0	0	0	0	0.384	0	0	0.146	0.451
CAPN2	MYOF	9606.ENSP00000295006	9606.ENSP00000352208	0	0	0	0	0.23	0	0	0.406	0.523
CAPN2	TLN1	9606.ENSP00000295006	9606.ENSP00000316029	0	0	0	0	0.074	0.093	0.9	0.704	0.971
CAPN2	CAPN1	9606.ENSP00000295006	9606.ENSP00000431984	0	0	0.055	0.97	0.093	0.394	0.9	0.645	0.978
CARMIL1	NCKAP1	9606.ENSP00000331983	9606.ENSP00000354251	0	0	0	0	0.058	0	0.54	0	0.548
CARMIL1	MYO6	9606.ENSP00000331983	9606.ENSP00000358994	0	0	0	0	0.062	0	0.54	0	0.55
CARMIL1	MYO1C	9606.ENSP00000331983	9606.ENSP00000496954	0	0	0	0	0.049	0	0.54	0.532	0.777
CCT3	CSNK2A1	9606.ENSP00000295688	9606.ENSP00000217244	0	0	0	0	0.333	0.187	0	0.071	0.452
CCT3	SLC25A3	9606.ENSP00000295688	9606.ENSP00000228318	0	0	0	0	0.461	0.186	0	0.052	0.548
CCT3	ATP5F1B	9606.ENSP00000295688	9606.ENSP00000262030	0.047	0.032	0	0	0.19	0	0	0.337	0.444
CCT3	DNAJA3	9606.ENSP00000295688	9606.ENSP00000262375	0.042	0	0	0	0.268	0.05	0	0.319	0.486
CCT3	STAT3	9606.ENSP00000295688	9606.ENSP00000264657	0	0	0	0	0.049	0.363	0.5	0.226	0.734
CCT3	EGFR	9606.ENSP00000295688	9606.ENSP00000275493	0	0	0	0	0.049	0.103	0	0.462	0.501
CCT3	RPS3	9606.ENSP00000295688	9606.ENSP00000278572	0	0.016	0	0	0.537	0.099	0	0.272	0.67
CCT3	ATP5F1A	9606.ENSP00000295688	9606.ENSP00000381736	0	0	0	0	0.184	0	0	0.329	0.429
CCT3	CLTC	9606.ENSP00000295688	9606.ENSP00000479606	0	0	0	0	0.068	0.211	0	0.337	0.47
CCT3	ACLY	9606.ENSP00000295688	9606.ENSP00000466259	0	0	0	0	0.16	0	0	0.434	0.505
CCT3	PHB2	9606.ENSP00000295688	9606.ENSP00000441875	0.044	0	0	0	0.37	0.045	0	0.248	0.51
CCT3	HSPA5	9606.ENSP00000295688	9606.ENSP00000324173	0.043	0	0	0	0.302	0.126	0	0.261	0.511
CCT3	EEF1A1	9606.ENSP00000295688	9606.ENSP00000339063	0	0	0	0	0.443	0	0	0.2	0.536
CCT3	HSPA1B	9606.ENSP00000295688	9606.ENSP00000364801	0.043	0	0	0	0.3	0.126	0	0.307	0.54
CCT3	KARS1	9606.ENSP00000295688	9606.ENSP00000325448	0	0	0	0	0.515	0	0	0.156	0.573
CCT3	GNB2	9606.ENSP00000295688	9606.ENSP00000305260	0	0	0	0	0.076	0.165	0.5	0.088	0.601
CCT3	EPRS1	9606.ENSP00000295688	9606.ENSP00000355890	0.107	0	0	0	0.405	0.095	0	0.275	0.605
CCT3	RPSA	9606.ENSP00000295688	9606.ENSP00000389351	0.048	0	0	0	0.563	0.114	0	0.162	0.65
CCT3	PHB	9606.ENSP00000295688	9606.ENSP00000479488	0.044	0	0	0	0.433	0.294	0	0.204	0.655
CCT3	ENO1	9606.ENSP00000295688	9606.ENSP00000495530	0.043	0	0	0	0.515	0.065	0	0.322	0.666
CCT3	GAPDH	9606.ENSP00000295688	9606.ENSP00000380070	0	0	0	0	0.39	0.068	0	0.462	0.667
CCT3	RACK1	9606.ENSP00000295688	9606.ENSP00000426909	0	0	0	0	0.638	0.095	0	0.156	0.699
CCT3	ACTB	9606.ENSP00000295688	9606.ENSP00000494750	0	0	0	0	0.119	0.25	0.5	0.246	0.717
CCT3	HSP90AA1	9606.ENSP00000295688	9606.ENSP00000335153	0	0	0	0	0.578	0.127	0	0.419	0.767
CCT3	HSPA8	9606.ENSP00000295688	9606.ENSP00000437125	0.043	0	0	0	0.559	0.126	0.54	0.402	0.88
CCT3	HSP90AB1	9606.ENSP00000295688	9606.ENSP00000360609	0	0	0	0	0.634	0.127	0.72	0.408	0.94
CFL1	MYH9	9606.ENSP00000432660	9606.ENSP00000216181	0	0	0	0	0.139	0.213	0	0.438	0.586
CFL1	CORO1A	9606.ENSP00000432660	9606.ENSP00000219150	0	0	0	0	0.14	0.163	0	0.821	0.86
CFL1	HSPB1	9606.ENSP00000432660	9606.ENSP00000248553	0	0	0	0	0.12	0	0	0.571	0.606
CFL1	HIP1R	9606.ENSP00000432660	9606.ENSP00000253083	0	0	0	0	0.042	0.071	0	0.479	0.496
CFL1	RAB7A	9606.ENSP00000432660	9606.ENSP00000265062	0	0	0	0	0.204	0.124	0	0.276	0.452
CFL1	IQGAP1	9606.ENSP00000432660	9606.ENSP00000268182	0	0	0	0	0.076	0.231	0	0.495	0.611
CFL1	RAB5A	9606.ENSP00000432660	9606.ENSP00000273047	0	0	0	0	0.11	0	0	0.381	0.426
CFL1	EGFR	9606.ENSP00000432660	9606.ENSP00000275493	0	0	0	0	0.044	0.464	0	0.631	0.794
CFL1	RHOC	9606.ENSP00000432660	9606.ENSP00000285735	0	0	0	0	0.105	0.068	0	0.776	0.797
CFL1	ANXA5	9606.ENSP00000432660	9606.ENSP00000296511	0	0	0	0	0.135	0	0	0.346	0.411
CFL1	ARF6	9606.ENSP00000432660	9606.ENSP00000298316	0	0	0	0	0.11	0.045	0	0.446	0.488
CFL1	RAB6A	9606.ENSP00000432660	9606.ENSP00000311449	0	0	0	0	0.067	0	0	0.404	0.42
CFL1	TLN1	9606.ENSP00000432660	9606.ENSP00000316029	0	0	0	0	0.149	0	0	0.647	0.687
CFL1	BAIAP2	9606.ENSP00000432660	9606.ENSP00000316338	0	0	0	0	0.042	0	0	0.489	0.49
CFL1	ROCK2	9606.ENSP00000432660	9606.ENSP00000317985	0	0	0	0	0.052	0.071	0.5	0.752	0.876
CFL1	CALR	9606.ENSP00000432660	9606.ENSP00000320866	0	0	0	0	0.163	0	0	0.316	0.404
CFL1	HSPA5	9606.ENSP00000432660	9606.ENSP00000324173	0	0	0	0	0.073	0	0	0.553	0.568
CFL1	HSP90AA1	9606.ENSP00000432660	9606.ENSP00000335153	0	0	0	0	0.178	0	0	0.636	0.688
CFL1	EZR	9606.ENSP00000432660	9606.ENSP00000338934	0	0	0	0	0.063	0	0	0.627	0.636
CFL1	EEF1A1	9606.ENSP00000432660	9606.ENSP00000339063	0	0	0	0	0.239	0	0	0.275	0.425
CFL1	RHOG	9606.ENSP00000432660	9606.ENSP00000339467	0	0	0	0	0.2	0.045	0	0.452	0.545
CFL1	CORO1B	9606.ENSP00000432660	9606.ENSP00000340211	0	0	0	0	0.141	0.163	0	0.545	0.644
CFL1	ANXA2	9606.ENSP00000432660	9606.ENSP00000346032	0	0	0	0	0.15	0	0	0.622	0.665
CFL1	SCRIB	9606.ENSP00000432660	9606.ENSP00000349486	0	0	0	0	0.085	0.071	0	0.548	0.583
CFL1	ARHGEF2	9606.ENSP00000432660	9606.ENSP00000354837	0	0	0	0	0.067	0	0	0.449	0.464
CFL1	FLNA	9606.ENSP00000432660	9606.ENSP00000358866	0	0	0	0	0.099	0.231	0	0.888	0.916
CFL1	HSP90AB1	9606.ENSP00000432660	9606.ENSP00000360609	0	0	0	0	0.178	0	0	0.636	0.688
CFL1	CAP1	9606.ENSP00000432660	9606.ENSP00000361883	0	0	0	0	0.346	0.897	0.4	0.525	0.978
CFL1	STXBP1	9606.ENSP00000432660	9606.ENSP00000362399	0	0	0	0	0.083	0	0	0.404	0.43
CFL1	CTTN	9606.ENSP00000432660	9606.ENSP00000365745	0	0	0	0	0.086	0.231	0	0.995	0.996
CFL1	ANXA1	9606.ENSP00000432660	9606.ENSP00000366109	0	0	0	0	0.105	0	0	0.381	0.423
CFL1	DIAPH1	9606.ENSP00000432660	9606.ENSP00000373706	0	0	0	0	0.072	0	0	0.597	0.61
CFL1	DNM2	9606.ENSP00000432660	9606.ENSP00000373905	0	0	0	0	0.103	0	0	0.434	0.471
CFL1	ECT2	9606.ENSP00000432660	9606.ENSP00000376457	0	0	0	0	0.049	0.315	0	0.268	0.481
CFL1	ACTN1	9606.ENSP00000432660	9606.ENSP00000377941	0	0	0	0	0.083	0.071	0	0.908	0.915
CFL1	GAPDH	9606.ENSP00000432660	9606.ENSP00000380070	0	0	0	0	0.374	0.187	0	0.589	0.772
CFL1	CORO1C	9606.ENSP00000432660	9606.ENSP00000394496	0	0	0	0	0.119	0.163	0	0.447	0.556
CFL1	SEPTIN7	9606.ENSP00000432660	9606.ENSP00000413507	0	0	0	0	0.075	0	0	0.563	0.578
CFL1	FLNB	9606.ENSP00000432660	9606.ENSP00000420213	0	0	0	0	0.055	0	0	0.827	0.829
CFL1	SEPTIN2	9606.ENSP00000432660	9606.ENSP00000479861	0	0	0	0	0.084	0	0	0.375	0.403
CFL1	MYO1C	9606.ENSP00000432660	9606.ENSP00000496954	0	0	0	0	0.067	0.202	0	0.276	0.413
CFL1	HSPA8	9606.ENSP00000432660	9606.ENSP00000437125	0	0	0	0	0.205	0	0	0.363	0.472
CFL1	PHB	9606.ENSP00000432660	9606.ENSP00000479488	0	0	0	0	0.074	0.292	0	0.338	0.528
CFL1	ARF1	9606.ENSP00000432660	9606.ENSP00000440005	0	0	0	0	0.374	0.045	0	0.302	0.546
CFL1	ENO1	9606.ENSP00000432660	9606.ENSP00000495530	0	0	0	0	0.291	0.192	0	0.607	0.755
CFL1	ACTB	9606.ENSP00000432660	9606.ENSP00000494750	0	0	0	0	0.403	0.987	0.9	0.834	0.999
CKAP4	CANX	9606.ENSP00000367265	9606.ENSP00000247461	0	0	0	0	0.05	0.367	0	0.42	0.62
CKAP4	EGFR	9606.ENSP00000367265	9606.ENSP00000275493	0	0	0	0	0.072	0.407	0	0.162	0.498
CKAP4	HSPA5	9606.ENSP00000367265	9606.ENSP00000324173	0	0	0	0	0.123	0.234	0	0.201	0.416
CKAP4	VAPA	9606.ENSP00000367265	9606.ENSP00000345656	0	0	0	0	0.044	0.329	0	0.265	0.487
CKAP4	VAPB	9606.ENSP00000367265	9606.ENSP00000417175	0	0	0	0	0	0.284	0	0.312	0.486
CKAP4	KTN1	9606.ENSP00000367265	9606.ENSP00000378725	0	0	0	0	0.042	0.163	0	0.643	0.688
CKAP5	IQGAP1	9606.ENSP00000432768	9606.ENSP00000268182	0	0	0	0	0.054	0	0	0.417	0.424
CKAP5	DYNC1LI1	9606.ENSP00000432768	9606.ENSP00000273130	0	0	0	0	0.138	0.094	0	0.453	0.536
CKAP5	ANXA2	9606.ENSP00000432768	9606.ENSP00000346032	0	0	0	0	0.056	0	0	0.391	0.4
CKAP5	FLNA	9606.ENSP00000432768	9606.ENSP00000358866	0	0	0	0	0.05	0	0	0.475	0.48
CKAP5	HSPA1B	9606.ENSP00000432768	9606.ENSP00000364801	0	0	0	0	0.043	0	0	0.502	0.503
CKAP5	CTTN	9606.ENSP00000432768	9606.ENSP00000365745	0	0	0	0	0.062	0.341	0	0.13	0.416
CKAP5	ECT2	9606.ENSP00000432768	9606.ENSP00000376457	0	0	0	0	0.124	0	0	0.436	0.485
CKAP5	NUMA1	9606.ENSP00000432768	9606.ENSP00000377298	0	0	0	0	0.065	0.27	0	0.445	0.588
CKAP5	SEPTIN2	9606.ENSP00000432768	9606.ENSP00000479861	0	0	0	0	0.075	0	0.4	0.051	0.427
CKAP5	CLTC	9606.ENSP00000432768	9606.ENSP00000479606	0	0	0	0	0.125	0	0	0.4	0.453
CKAP5	ACTB	9606.ENSP00000432768	9606.ENSP00000494750	0	0	0	0	0.062	0.058	0	0.476	0.496
CLTC	MYH9	9606.ENSP00000479606	9606.ENSP00000216181	0	0	0	0	0.063	0.168	0	0.553	0.622
CLTC	CANX	9606.ENSP00000479606	9606.ENSP00000247461	0	0	0	0	0.246	0.188	0	0.431	0.621
CLTC	COPB1	9606.ENSP00000479606	9606.ENSP00000249923	0	0	0	0	0.28	0	0	0.528	0.645
CLTC	HIP1R	9606.ENSP00000479606	9606.ENSP00000253083	0	0	0	0	0.042	0.663	0.5	0.73	0.95
CLTC	SORT1	9606.ENSP00000479606	9606.ENSP00000256637	0	0	0	0	0.049	0.092	0.5	0.343	0.678
CLTC	STAT3	9606.ENSP00000479606	9606.ENSP00000264657	0	0	0	0	0.084	0	0.5	0.205	0.604
CLTC	RAB10	9606.ENSP00000479606	9606.ENSP00000264710	0	0	0	0	0.211	0.069	0	0.337	0.471
CLTC	RAB7A	9606.ENSP00000479606	9606.ENSP00000265062	0	0	0	0	0.127	0.063	0	0.485	0.542
CLTC	IQGAP1	9606.ENSP00000479606	9606.ENSP00000268182	0	0	0	0	0.085	0.09	0.4	0.216	0.555
CLTC	ERBB2	9606.ENSP00000479606	9606.ENSP00000269571	0	0	0	0	0	0.292	0	0.252	0.448
CLTC	RAB5A	9606.ENSP00000479606	9606.ENSP00000273047	0	0	0	0	0.063	0.086	0	0.765	0.781
CLTC	ATP6V1A	9606.ENSP00000479606	9606.ENSP00000273398	0	0	0	0	0.409	0	0	0.205	0.51
CLTC	EGFR	9606.ENSP00000479606	9606.ENSP00000275493	0	0	0	0	0.044	0.103	0.5	0.397	0.707
CLTC	APPL1	9606.ENSP00000479606	9606.ENSP00000288266	0	0	0	0	0.06	0.094	0	0.5	0.537
CLTC	CCT3	9606.ENSP00000479606	9606.ENSP00000295688	0	0	0	0	0.068	0.211	0	0.337	0.47
CLTC	ARF6	9606.ENSP00000479606	9606.ENSP00000298316	0	0	0	0	0.082	0.525	0.4	0.556	0.868
CLTC	RAB6A	9606.ENSP00000479606	9606.ENSP00000311449	0	0	0	0	0.25	0	0	0.376	0.512
CLTC	AP2A2	9606.ENSP00000479606	9606.ENSP00000327694	0	0	0	0	0.056	0.613	0.9	0.439	0.976
CLTC	EPHB3	9606.ENSP00000479606	9606.ENSP00000332118	0	0	0	0	0	0	0.5	0.056	0.507
CLTC	HSP90AA1	9606.ENSP00000479606	9606.ENSP00000335153	0	0	0	0	0.108	0	0	0.376	0.42
CLTC	EZR	9606.ENSP00000479606	9606.ENSP00000338934	0	0	0	0	0.06	0	0.5	0.356	0.671
CLTC	AP2A1	9606.ENSP00000479606	9606.ENSP00000351926	0	0	0	0	0.111	0.336	0.9	0.846	0.989
CLTC	MYO6	9606.ENSP00000479606	9606.ENSP00000358994	0	0	0	0	0.049	0.73	0.4	0.198	0.859
CLTC	HSP90AB1	9606.ENSP00000479606	9606.ENSP00000360609	0	0	0	0	0.092	0	0	0.37	0.404
CLTC	STAU1	9606.ENSP00000479606	9606.ENSP00000360922	0	0	0	0	0.149	0.311	0	0.114	0.435
CLTC	STXBP1	9606.ENSP00000479606	9606.ENSP00000362399	0	0	0	0	0.099	0.095	0	0.501	0.558
CLTC	UBR4	9606.ENSP00000479606	9606.ENSP00000364403	0	0	0	0	0.132	0	0	0.593	0.632
CLTC	HSPA1B	9606.ENSP00000479606	9606.ENSP00000364801	0	0	0	0	0.052	0.387	0	0.519	0.696
CLTC	DNM2	9606.ENSP00000479606	9606.ENSP00000373905	0	0	0	0	0.121	0.299	0.5	0.746	0.911
CLTC	TFRC	9606.ENSP00000479606	9606.ENSP00000376197	0	0	0	0	0.062	0.089	0.5	0.671	0.84
CLTC	GAPVD1	9606.ENSP00000479606	9606.ENSP00000377665	0	0	0	0	0.212	0.065	0	0.28	0.423
CLTC	GAPDH	9606.ENSP00000479606	9606.ENSP00000380070	0	0	0	0	0.067	0	0	0.604	0.614
CLTC	NSF	9606.ENSP00000479606	9606.ENSP00000381293	0	0	0	0	0.188	0.073	0	0.489	0.582
CLTC	TGOLN2	9606.ENSP00000479606	9606.ENSP00000386443	0	0	0	0	0.06	0.065	0.5	0.47	0.735
CLTC	AP1M1	9606.ENSP00000479606	9606.ENSP00000388996	0	0	0	0	0.064	0.106	0.54	0.505	0.784
CLTC	AP2M1	9606.ENSP00000479606	9606.ENSP00000403362	0	0	0	0	0.132	0.362	0.9	0.822	0.988
CLTC	PDCD6IP	9606.ENSP00000479606	9606.ENSP00000411825	0	0	0	0	0.262	0.098	0	0.284	0.482
CLTC	EIF2B1	9606.ENSP00000479606	9606.ENSP00000416250	0	0	0	0	0.067	0.412	0	0	0.427
CLTC	CKAP5	9606.ENSP00000479606	9606.ENSP00000432768	0	0	0	0	0.125	0	0	0.4	0.453
CLTC	HSPA8	9606.ENSP00000479606	9606.ENSP00000437125	0	0	0	0	0.095	0.281	0.5	0.683	0.883
CLTC	ARF1	9606.ENSP00000479606	9606.ENSP00000440005	0	0	0	0	0.082	0.107	0.5	0.793	0.903
CLTC	PHB2	9606.ENSP00000479606	9606.ENSP00000441875	0	0	0	0	0.048	0.187	0	0.297	0.408
CLTC	DAG1	9606.ENSP00000479606	9606.ENSP00000442600	0	0	0	0	0.074	0	0	0.407	0.427
CLTC	RAB5C	9606.ENSP00000479606	9606.ENSP00000447053	0	0	0	0	0.055	0.086	0.5	0.454	0.732
CLTC	DNM1L	9606.ENSP00000479606	9606.ENSP00000449089	0	0	0	0	0.265	0.299	0	0.395	0.661
CLTC	EHD1	9606.ENSP00000479606	9606.ENSP00000479153	0	0	0	0	0.042	0.421	0	0.315	0.587
CLTC	PHB	9606.ENSP00000479606	9606.ENSP00000479488	0	0	0	0	0.049	0.422	0	0.365	0.62
CLTC	ACTB	9606.ENSP00000479606	9606.ENSP00000494750	0	0	0	0	0.075	0.113	0	0.656	0.693
CLTC	AP2B1	9606.ENSP00000479606	9606.ENSP00000483185	0	0	0	0	0.31	0.853	0.9	0.802	0.997
CNNM4	MAGT1	9606.ENSP00000366275	9606.ENSP00000354649	0	0	0	0	0	0	0	0.462	0.462
CNNM4	AP1M1	9606.ENSP00000366275	9606.ENSP00000388996	0	0	0	0	0	0	0	0.49	0.489
CNP	GAPDH	9606.ENSP00000377470	9606.ENSP00000380070	0	0	0	0	0.055	0	0	0.41	0.418
CNP	ACTB	9606.ENSP00000377470	9606.ENSP00000494750	0	0	0	0	0.062	0	0	0.406	0.419
COG3	EXOC2	9606.ENSP00000258654	9606.ENSP00000230449	0	0	0	0	0.074	0	0	0.486	0.504
COG3	COPB1	9606.ENSP00000258654	9606.ENSP00000249923	0	0	0	0	0.074	0	0	0.925	0.927
COG3	EXOC4	9606.ENSP00000258654	9606.ENSP00000253861	0	0	0	0	0.074	0	0	0.528	0.545
COG3	EXOC3	9606.ENSP00000258654	9606.ENSP00000425587	0	0	0	0	0.104	0	0	0.455	0.491
COG3	FLNB	9606.ENSP00000258654	9606.ENSP00000420213	0	0	0	0	0.049	0	0	0.52	0.524
COG3	DYNC1LI1	9606.ENSP00000258654	9606.ENSP00000273130	0	0	0	0	0.309	0	0.5	0	0.639
COG3	NSF	9606.ENSP00000258654	9606.ENSP00000381293	0	0	0	0	0.07	0	0.5	0.315	0.654
COG3	SCFD1	9606.ENSP00000258654	9606.ENSP00000390783	0	0	0	0	0.114	0.487	0	0.516	0.761
COG3	RAB6A	9606.ENSP00000258654	9606.ENSP00000311449	0	0	0	0	0.104	0	0.5	0.566	0.788
COG3	TGOLN2	9606.ENSP00000258654	9606.ENSP00000386443	0	0	0	0	0.054	0	0.5	0.674	0.832
COPB1	ARF5	9606.ENSP00000249923	9606.ENSP00000000233	0	0	0	0	0.137	0.157	0.5	0.628	0.846
COPB1	EXOC2	9606.ENSP00000249923	9606.ENSP00000230449	0	0	0	0	0.086	0	0	0.378	0.408
COPB1	CANX	9606.ENSP00000249923	9606.ENSP00000247461	0	0	0	0	0.136	0.326	0	0.638	0.771
COPB1	RAB18	9606.ENSP00000249923	9606.ENSP00000478479	0	0	0	0	0.188	0	0	0.313	0.419
COPB1	HSPA5	9606.ENSP00000249923	9606.ENSP00000324173	0	0	0	0	0.229	0	0	0.295	0.434
COPB1	VAPA	9606.ENSP00000249923	9606.ENSP00000345656	0	0	0	0	0.049	0.183	0	0.347	0.448
COPB1	GNAI3	9606.ENSP00000249923	9606.ENSP00000358867	0	0	0	0	0.11	0.09	0	0.381	0.455
COPB1	GRB7	9606.ENSP00000249923	9606.ENSP00000403459	0	0	0	0	0	0	0	0.459	0.459
COPB1	EPRS1	9606.ENSP00000249923	9606.ENSP00000355890	0	0	0	0	0.344	0.093	0	0.17	0.463
COPB1	RAB6A	9606.ENSP00000249923	9606.ENSP00000311449	0	0	0	0	0.067	0	0	0.467	0.482
COPB1	RRAS2	9606.ENSP00000249923	9606.ENSP00000256196	0	0	0	0	0.063	0.1	0	0.443	0.489
COPB1	RACK1	9606.ENSP00000249923	9606.ENSP00000426909	0	0	0	0	0.164	0.071	0	0.411	0.502
COPB1	SPTBN1	9606.ENSP00000249923	9606.ENSP00000349259	0	0	0	0	0.047	0.23	0	0.389	0.512
COPB1	DYNC1LI1	9606.ENSP00000249923	9606.ENSP00000273130	0	0	0	0	0.072	0	0.5	0.047	0.519
COPB1	SURF4	9606.ENSP00000249923	9606.ENSP00000361057	0	0	0	0	0.106	0	0.5	0.204	0.613
COPB1	RAB5A	9606.ENSP00000249923	9606.ENSP00000273047	0	0	0	0	0.158	0.056	0	0.56	0.619
COPB1	AP2A1	9606.ENSP00000249923	9606.ENSP00000351926	0	0	0	0	0.062	0	0	0.613	0.622
COPB1	CLTC	9606.ENSP00000249923	9606.ENSP00000479606	0	0	0	0	0.28	0	0	0.528	0.645
COPB1	NSF	9606.ENSP00000249923	9606.ENSP00000381293	0	0	0	0	0.131	0	0.5	0.27	0.655
COPB1	ARF6	9606.ENSP00000249923	9606.ENSP00000298316	0	0	0	0	0.067	0.178	0	0.602	0.669
COPB1	SCFD1	9606.ENSP00000249923	9606.ENSP00000390783	0	0	0	0	0.437	0	0	0.539	0.729
COPB1	TGOLN2	9606.ENSP00000249923	9606.ENSP00000386443	0	0	0	0	0.049	0.207	0	0.764	0.806
COPB1	ARF4	9606.ENSP00000249923	9606.ENSP00000306010	0	0	0	0	0.251	0.157	0.5	0.546	0.837
COPB1	COG3	9606.ENSP00000249923	9606.ENSP00000258654	0	0	0	0	0.074	0	0	0.925	0.927
COPB1	ARF1	9606.ENSP00000249923	9606.ENSP00000440005	0	0	0	0	0.093	0.74	0.5	0.943	0.992
CORO1A	CTTN	9606.ENSP00000219150	9606.ENSP00000365745	0	0	0	0	0.123	0.058	0	0.37	0.435
CORO1A	ANXA1	9606.ENSP00000219150	9606.ENSP00000366109	0	0	0	0	0.043	0	0	0.476	0.477
CORO1A	EZR	9606.ENSP00000219150	9606.ENSP00000338934	0	0	0	0	0.056	0	0	0.478	0.486
CORO1A	MAGT1	9606.ENSP00000219150	9606.ENSP00000354649	0	0	0	0	0.042	0	0	0.555	0.555
CORO1A	RHOG	9606.ENSP00000219150	9606.ENSP00000339467	0	0	0	0	0.23	0	0	0.472	0.576
CORO1A	CORO1C	9606.ENSP00000219150	9606.ENSP00000394496	0	0	0.054	0.972	0.061	0.569	0	0.064	0.594
CORO1A	ACTB	9606.ENSP00000219150	9606.ENSP00000494750	0	0	0	0	0.134	0.13	0	0.508	0.597
CORO1A	CORO1B	9606.ENSP00000219150	9606.ENSP00000340211	0	0	0.054	0.972	0.134	0.787	0	0.056	0.813
CORO1A	CFL1	9606.ENSP00000219150	9606.ENSP00000432660	0	0	0	0	0.14	0.163	0	0.821	0.86
CORO1B	CORO1A	9606.ENSP00000340211	9606.ENSP00000219150	0	0	0.054	0.972	0.134	0.787	0	0.056	0.813
CORO1B	FLNA	9606.ENSP00000340211	9606.ENSP00000358866	0	0	0	0	0.086	0.24	0	0.212	0.405
CORO1B	ACTB	9606.ENSP00000340211	9606.ENSP00000494750	0	0	0	0	0.067	0.281	0	0.191	0.411
CORO1B	RAB13	9606.ENSP00000340211	9606.ENSP00000357564	0	0	0	0	0.062	0	0	0.589	0.598
CORO1B	CFL1	9606.ENSP00000340211	9606.ENSP00000432660	0	0	0	0	0.141	0.163	0	0.545	0.644
CORO1B	CTTN	9606.ENSP00000340211	9606.ENSP00000365745	0	0	0	0	0.125	0.226	0	0.678	0.763
CORO1B	CORO1C	9606.ENSP00000340211	9606.ENSP00000394496	0	0	0.052	0.977	0.042	0.857	0	0.435	0.917
CORO1C	MYH9	9606.ENSP00000394496	9606.ENSP00000216181	0	0	0	0	0.151	0.165	0	0.226	0.404
CORO1C	CORO1A	9606.ENSP00000394496	9606.ENSP00000219150	0	0	0.054	0.972	0.061	0.569	0	0.064	0.594
CORO1C	IQGAP1	9606.ENSP00000394496	9606.ENSP00000268182	0	0	0	0	0.197	0.233	0	0.527	0.683
CORO1C	CTNNA1	9606.ENSP00000394496	9606.ENSP00000304669	0	0	0	0	0.128	0	0.36	0.087	0.446
CORO1C	CORO1B	9606.ENSP00000394496	9606.ENSP00000340211	0	0	0.052	0.977	0.042	0.857	0	0.435	0.917
CORO1C	FLNA	9606.ENSP00000394496	9606.ENSP00000358866	0	0	0	0	0.115	0.226	0	0.505	0.631
CORO1C	CTTN	9606.ENSP00000394496	9606.ENSP00000365745	0	0	0	0	0.135	0.207	0	0.358	0.522
CORO1C	ACTN1	9606.ENSP00000394496	9606.ENSP00000377941	0	0	0	0	0.126	0	0	0.483	0.529
CORO1C	LIMA1	9606.ENSP00000394496	9606.ENSP00000378400	0	0	0	0	0.062	0.219	0	0.38	0.507
CORO1C	CFL1	9606.ENSP00000394496	9606.ENSP00000432660	0	0	0	0	0.119	0.163	0	0.447	0.556
CORO1C	ACTB	9606.ENSP00000394496	9606.ENSP00000494750	0	0	0	0	0.118	0.582	0	0.245	0.698
CPNE3	ERBB2	9606.ENSP00000477590	9606.ENSP00000269571	0	0	0	0	0.042	0.292	0	0.255	0.45
CRYAB	SLC25A11	9606.ENSP00000433560	9606.ENSP00000225665	0	0	0	0	0	0	0	0.433	0.433
CRYAB	HSPB1	9606.ENSP00000433560	9606.ENSP00000248553	0	0	0	0.873	0.147	0.875	0	0.484	0.94
CRYAB	HSPA5	9606.ENSP00000433560	9606.ENSP00000324173	0	0	0	0	0.049	0.071	0	0.492	0.512
CRYAB	HSP90AA1	9606.ENSP00000433560	9606.ENSP00000335153	0	0	0	0	0.103	0	0.4	0.532	0.726
CRYAB	HSP90AB1	9606.ENSP00000433560	9606.ENSP00000360609	0	0	0	0	0.108	0	0.4	0.516	0.718
CRYAB	HSPA1B	9606.ENSP00000433560	9606.ENSP00000364801	0	0	0	0	0.057	0.071	0.4	0.474	0.687
CRYAB	AHNAK	9606.ENSP00000433560	9606.ENSP00000367263	0	0	0	0	0.081	0.052	0	0.388	0.421
CRYAB	VDAC1	9606.ENSP00000433560	9606.ENSP00000378487	0	0	0	0	0.053	0	0	0.548	0.553
CRYAB	SLC25A13	9606.ENSP00000433560	9606.ENSP00000400101	0	0	0	0	0	0.071	0	0.423	0.441
CRYAB	SEPTIN7	9606.ENSP00000433560	9606.ENSP00000413507	0	0	0	0	0.06	0	0	0.409	0.42
CRYAB	HSPA8	9606.ENSP00000433560	9606.ENSP00000437125	0	0	0	0	0.049	0.071	0.4	0.433	0.659
CSDE1	SLC25A3	9606.ENSP00000481762	9606.ENSP00000228318	0	0	0	0	0.337	0.065	0	0.186	0.451
CSDE1	FAM120A	9606.ENSP00000481762	9606.ENSP00000277165	0	0	0	0	0.054	0.329	0	0.298	0.515
CSDE1	SERBP1	9606.ENSP00000481762	9606.ENSP00000360034	0	0	0	0	0.18	0.199	0	0.434	0.595
CSDE1	GNAS	9606.ENSP00000481762	9606.ENSP00000360141	0	0	0	0	0.095	0	0	0.395	0.429
CSDE1	RACK1	9606.ENSP00000481762	9606.ENSP00000426909	0	0	0	0	0.108	0.07	0	0.461	0.515
CSDE1	HSPA8	9606.ENSP00000481762	9606.ENSP00000437125	0	0	0	0	0.265	0.221	0	0.155	0.475
CSNK2A1	MYH9	9606.ENSP00000217244	9606.ENSP00000216181	0	0	0	0	0.049	0.292	0	0.191	0.408
CSNK2A1	NUMA1	9606.ENSP00000217244	9606.ENSP00000377298	0	0	0	0	0.134	0	0	0.384	0.444
CSNK2A1	TGOLN2	9606.ENSP00000217244	9606.ENSP00000386443	0	0	0	0	0.043	0.091	0	0.415	0.446
CSNK2A1	CCT3	9606.ENSP00000217244	9606.ENSP00000295688	0	0	0	0	0.333	0.187	0	0.071	0.452
CSNK2A1	XRCC5	9606.ENSP00000217244	9606.ENSP00000375978	0	0	0	0	0.149	0.292	0	0.165	0.453
CSNK2A1	PPP2R1A	9606.ENSP00000217244	9606.ENSP00000324804	0	0	0	0	0.372	0	0	0.25	0.509
CSNK2A1	CTNNA1	9606.ENSP00000217244	9606.ENSP00000304669	0	0	0	0	0.282	0.292	0	0.178	0.546
CSNK2A1	HSPA8	9606.ENSP00000217244	9606.ENSP00000437125	0	0	0	0	0.356	0.191	0	0.2	0.547
CSNK2A1	HSP90AB1	9606.ENSP00000217244	9606.ENSP00000360609	0	0	0	0	0.186	0.252	0	0.333	0.559
CSNK2A1	AP1M1	9606.ENSP00000217244	9606.ENSP00000388996	0	0	0	0	0.049	0	0	0.557	0.56
CSNK2A1	RPS3	9606.ENSP00000217244	9606.ENSP00000278572	0	0	0	0	0.163	0.504	0	0	0.567
CSNK2A1	HSP90AA1	9606.ENSP00000217244	9606.ENSP00000335153	0	0	0	0	0.164	0.789	0	0.375	0.88
CSNK2A1	CSNK2A2	9606.ENSP00000217244	9606.ENSP00000262506	0	0	0.05	0.981	0.074	0.908	0.9	0.366	0.993
CSNK2A1	CSNK2B	9606.ENSP00000217244	9606.ENSP00000365042	0	0	0	0	0.333	0.999	0.9	0.996	0.999
CSNK2A2	CSNK2A1	9606.ENSP00000262506	9606.ENSP00000217244	0	0	0.05	0.981	0.074	0.908	0.9	0.366	0.993
CSNK2A2	AP1M1	9606.ENSP00000262506	9606.ENSP00000388996	0	0	0	0	0.058	0.184	0	0.49	0.573
CSNK2A2	HSP90AB1	9606.ENSP00000262506	9606.ENSP00000360609	0	0	0	0	0.072	0.211	0	0.574	0.661
CSNK2A2	HSP90AA1	9606.ENSP00000262506	9606.ENSP00000335153	0	0	0	0	0.054	0.438	0	0.591	0.764
CSNK2A2	CSNK2B	9606.ENSP00000262506	9606.ENSP00000365042	0	0	0	0	0.067	0.958	0.9	0.952	0.999
CSNK2B	CSNK2A1	9606.ENSP00000365042	9606.ENSP00000217244	0	0	0	0	0.333	0.999	0.9	0.996	0.999
CSNK2B	CSNK2A2	9606.ENSP00000365042	9606.ENSP00000262506	0	0	0	0	0.067	0.958	0.9	0.952	0.999
CSNK2B	IQGAP1	9606.ENSP00000365042	9606.ENSP00000268182	0	0	0	0	0.058	0.134	0	0.411	0.477
CSNK2B	CTNNA1	9606.ENSP00000365042	9606.ENSP00000304669	0	0	0	0	0.063	0	0	0.416	0.429
CSNK2B	PPP2R1A	9606.ENSP00000365042	9606.ENSP00000324804	0	0	0	0	0.224	0.242	0	0.083	0.413
CSNK2B	HSP90AA1	9606.ENSP00000365042	9606.ENSP00000335153	0	0	0	0	0.115	0.292	0	0.424	0.608
CSNK2B	CTTN	9606.ENSP00000365042	9606.ENSP00000365745	0	0	0	0	0.042	0.076	0	0.399	0.422
CTNNA1	CSNK2A1	9606.ENSP00000304669	9606.ENSP00000217244	0	0	0	0	0.282	0.292	0	0.178	0.546
CTNNA1	YWHAH	9606.ENSP00000304669	9606.ENSP00000248975	0	0	0	0	0.102	0	0.9	0.214	0.923
CTNNA1	NECTIN2	9606.ENSP00000304669	9606.ENSP00000252483	0	0	0	0	0.092	0	0	0.42	0.45
CTNNA1	IQGAP1	9606.ENSP00000304669	9606.ENSP00000268182	0	0	0	0	0.135	0	0.5	0.702	0.859
CTNNA1	EGFR	9606.ENSP00000304669	9606.ENSP00000275493	0	0	0	0	0.126	0.627	0	0.511	0.826
CTNNA1	CSNK2B	9606.ENSP00000304669	9606.ENSP00000365042	0	0	0	0	0.063	0	0	0.416	0.429
CTNNA1	ARF1	9606.ENSP00000304669	9606.ENSP00000440005	0	0	0	0	0.079	0.062	0	0.391	0.429
CTNNA1	RACK1	9606.ENSP00000304669	9606.ENSP00000426909	0	0	0	0	0.049	0	0	0.441	0.445
CTNNA1	CORO1C	9606.ENSP00000304669	9606.ENSP00000394496	0	0	0	0	0.128	0	0.36	0.087	0.446
CTNNA1	TES	9606.ENSP00000304669	9606.ENSP00000350937	0	0	0	0	0.074	0.463	0	0.07	0.497
CTNNA1	AHNAK	9606.ENSP00000304669	9606.ENSP00000367263	0	0	0	0	0.101	0.045	0	0.462	0.498
CTNNA1	CTTN	9606.ENSP00000304669	9606.ENSP00000365745	0	0	0	0	0.083	0.134	0	0.511	0.578
CTNNA1	TJP2	9606.ENSP00000304669	9606.ENSP00000438262	0	0	0	0	0.114	0.314	0	0.372	0.585
CTNNA1	SCRIB	9606.ENSP00000304669	9606.ENSP00000349486	0	0	0	0	0.054	0.495	0	0.223	0.596
CTNNA1	TLN1	9606.ENSP00000304669	9606.ENSP00000316029	0	0	0	0	0.074	0.41	0	0.597	0.76
CTNNA1	LIMA1	9606.ENSP00000304669	9606.ENSP00000378400	0	0	0	0	0.113	0.292	0	0.669	0.774
CTNNA1	ACTB	9606.ENSP00000304669	9606.ENSP00000494750	0	0	0	0	0.072	0.108	0.9	0.55	0.957
CTNNA1	ACTN1	9606.ENSP00000304669	9606.ENSP00000377941	0	0	0	0	0.101	0.628	0.9	0.332	0.974
CTNNA1	AFDN	9606.ENSP00000304669	9606.ENSP00000355771	0	0	0	0	0.064	0.52	0.9	0.69	0.984
CTNNA1	CTNND1	9606.ENSP00000304669	9606.ENSP00000382004	0	0	0	0	0.406	0.454	0.9	0.964	0.998
CTNND1	NECTIN2	9606.ENSP00000382004	9606.ENSP00000252483	0	0	0	0	0.056	0	0	0.441	0.449
CTNND1	STAT3	9606.ENSP00000382004	9606.ENSP00000264657	0	0	0	0	0.044	0	0	0.529	0.53
CTNND1	IQGAP1	9606.ENSP00000382004	9606.ENSP00000268182	0	0	0	0	0.049	0	0	0.574	0.578
CTNND1	ERBB2	9606.ENSP00000382004	9606.ENSP00000269571	0	0	0	0	0.083	0	0.9	0.387	0.938
CTNND1	EGFR	9606.ENSP00000382004	9606.ENSP00000275493	0	0	0	0	0.099	0.835	0.9	0.674	0.994
CTNND1	CTNNA1	9606.ENSP00000382004	9606.ENSP00000304669	0	0	0	0	0.406	0.454	0.9	0.964	0.998
CTNND1	KHDRBS1	9606.ENSP00000382004	9606.ENSP00000313829	0	0	0	0	0.042	0	0	0.412	0.412
CTNND1	EZR	9606.ENSP00000382004	9606.ENSP00000338934	0	0	0	0	0.044	0.128	0	0.509	0.555
CTNND1	OCLN	9606.ENSP00000382004	9606.ENSP00000347379	0	0	0	0	0.08	0.125	0	0.857	0.874
CTNND1	PTPRF	9606.ENSP00000382004	9606.ENSP00000353030	0	0	0	0	0.155	0	0	0.468	0.532
CTNND1	ARHGEF2	9606.ENSP00000382004	9606.ENSP00000354837	0	0	0	0	0.042	0	0	0.582	0.582
CTNND1	AFDN	9606.ENSP00000382004	9606.ENSP00000355771	0	0	0	0	0.083	0.082	0.9	0.986	0.998
CTNND1	CTTN	9606.ENSP00000382004	9606.ENSP00000365745	0	0	0	0	0.086	0.516	0	0.729	0.87
CTNND1	LIMA1	9606.ENSP00000382004	9606.ENSP00000378400	0	0	0	0	0.138	0	0	0.8	0.82
CTNND1	GAPDH	9606.ENSP00000382004	9606.ENSP00000380070	0	0	0	0	0.042	0	0	0.401	0.402
CTNND1	ACTB	9606.ENSP00000382004	9606.ENSP00000494750	0	0	0	0	0.048	0.08	0	0.377	0.407
CTNND1	TJP2	9606.ENSP00000382004	9606.ENSP00000438262	0	0	0	0	0.137	0	0	0.542	0.588
CTTN	CORO1A	9606.ENSP00000365745	9606.ENSP00000219150	0	0	0	0	0.123	0.058	0	0.37	0.435
CTTN	YWHAH	9606.ENSP00000365745	9606.ENSP00000248975	0	0	0	0	0.056	0.094	0	0.437	0.476
CTTN	HIP1R	9606.ENSP00000365745	9606.ENSP00000253083	0	0	0	0	0	0.152	0	0.911	0.921
CTTN	STAT3	9606.ENSP00000365745	9606.ENSP00000264657	0	0	0	0	0.088	0.045	0	0.573	0.596
CTTN	IQGAP1	9606.ENSP00000365745	9606.ENSP00000268182	0	0	0	0	0.085	0.164	0	0.621	0.685
CTTN	ERBB2	9606.ENSP00000365745	9606.ENSP00000269571	0	0	0	0	0.082	0.045	0	0.408	0.436
CTTN	RAB5A	9606.ENSP00000365745	9606.ENSP00000273047	0	0	0	0	0.044	0.109	0	0.398	0.442
CTTN	EGFR	9606.ENSP00000365745	9606.ENSP00000275493	0	0	0	0	0.137	0.628	0	0.512	0.829
CTTN	RHOC	9606.ENSP00000365745	9606.ENSP00000285735	0	0	0	0	0.092	0.102	0	0.372	0.443
CTTN	ARF6	9606.ENSP00000365745	9606.ENSP00000298316	0	0	0	0	0.046	0.102	0	0.643	0.668
CTTN	CTNNA1	9606.ENSP00000365745	9606.ENSP00000304669	0	0	0	0	0.083	0.134	0	0.511	0.578
CTTN	TLN1	9606.ENSP00000365745	9606.ENSP00000316029	0	0	0	0	0.074	0.042	0	0.935	0.937
CTTN	BAIAP2	9606.ENSP00000365745	9606.ENSP00000316338	0	0	0	0	0.105	0	0	0.662	0.685
CTTN	HSPA5	9606.ENSP00000365745	9606.ENSP00000324173	0	0	0	0	0.063	0.1	0	0.441	0.488
CTTN	HSP90AA1	9606.ENSP00000365745	9606.ENSP00000335153	0	0	0	0	0.053	0.088	0	0.493	0.524
CTTN	EZR	9606.ENSP00000365745	9606.ENSP00000338934	0	0	0	0	0.042	0	0	0.747	0.747
CTTN	RHOG	9606.ENSP00000365745	9606.ENSP00000339467	0	0	0	0	0.117	0.102	0	0.406	0.488
CTTN	CORO1B	9606.ENSP00000365745	9606.ENSP00000340211	0	0	0	0	0.125	0.226	0	0.678	0.763
CTTN	NCKAP1	9606.ENSP00000365745	9606.ENSP00000354251	0	0	0	0	0.327	0.044	0	0.191	0.434
CTTN	FLNA	9606.ENSP00000365745	9606.ENSP00000358866	0	0	0	0	0.052	0.273	0	0.554	0.667
CTTN	HSP90AB1	9606.ENSP00000365745	9606.ENSP00000360609	0	0	0	0	0.053	0.088	0	0.493	0.524
CTTN	CSNK2B	9606.ENSP00000365745	9606.ENSP00000365042	0	0	0	0	0.042	0.076	0	0.399	0.422
CTTN	CKAP5	9606.ENSP00000365745	9606.ENSP00000432768	0	0	0	0	0.062	0.341	0	0.13	0.416
CTTN	ACTN1	9606.ENSP00000365745	9606.ENSP00000377941	0	0	0	0	0.083	0.071	0	0.398	0.443
CTTN	PDCD6IP	9606.ENSP00000365745	9606.ENSP00000411825	0	0	0	0	0.051	0	0	0.446	0.452
CTTN	ECT2	9606.ENSP00000365745	9606.ENSP00000376457	0	0	0	0	0.11	0.294	0	0.219	0.467
CTTN	GAPDH	9606.ENSP00000365745	9606.ENSP00000380070	0	0	0	0	0.057	0.084	0	0.448	0.482
CTTN	CORO1C	9606.ENSP00000365745	9606.ENSP00000394496	0	0	0	0	0.135	0.207	0	0.358	0.522
CTTN	CAPN1	9606.ENSP00000365745	9606.ENSP00000431984	0	0	0	0	0.099	0.099	0	0.473	0.534
CTTN	SEPTIN7	9606.ENSP00000365745	9606.ENSP00000413507	0	0	0	0	0.057	0.091	0	0.549	0.58
CTTN	ACTB	9606.ENSP00000365745	9606.ENSP00000494750	0	0	0	0	0.042	0.278	0	0.455	0.59
CTTN	FLNB	9606.ENSP00000365745	9606.ENSP00000420213	0	0	0	0	0.074	0.216	0	0.513	0.616
CTTN	TJP2	9606.ENSP00000365745	9606.ENSP00000438262	0	0	0	0	0.056	0.125	0	0.696	0.727
CTTN	CTNND1	9606.ENSP00000365745	9606.ENSP00000382004	0	0	0	0	0.086	0.516	0	0.729	0.87
CTTN	DNM2	9606.ENSP00000365745	9606.ENSP00000373905	0	0	0	0	0.049	0.613	0	0.982	0.993
CTTN	CFL1	9606.ENSP00000365745	9606.ENSP00000432660	0	0	0	0	0.086	0.231	0	0.995	0.996
CUL3	EGFR	9606.ENSP00000264414	9606.ENSP00000275493	0	0	0	0	0.044	0.078	0	0.386	0.412
CUL3	HSP90AB1	9606.ENSP00000264414	9606.ENSP00000360609	0	0	0	0	0.054	0.142	0	0.357	0.433
CUL3	ACTB	9606.ENSP00000264414	9606.ENSP00000494750	0	0	0	0	0.047	0.059	0	0.422	0.437
CUL3	ACLY	9606.ENSP00000264414	9606.ENSP00000466259	0	0	0	0	0.049	0.324	0	0.207	0.446
CUL3	PHB	9606.ENSP00000264414	9606.ENSP00000479488	0	0	0	0	0.044	0.303	0	0.245	0.453
CUL3	GAPDH	9606.ENSP00000264414	9606.ENSP00000380070	0	0	0	0	0.067	0.062	0	0.427	0.455
CUL3	HSP90AA1	9606.ENSP00000264414	9606.ENSP00000335153	0	0	0	0	0.055	0.161	0	0.369	0.456
CUL3	UBR4	9606.ENSP00000264414	9606.ENSP00000364403	0	0	0	0	0.072	0	0	0.518	0.533
DAG1	BCAM	9606.ENSP00000442600	9606.ENSP00000270233	0	0	0	0	0.067	0	0	0.408	0.424
DAG1	EGFR	9606.ENSP00000442600	9606.ENSP00000275493	0	0	0	0	0.157	0	0	0.509	0.568
DAG1	TLN1	9606.ENSP00000442600	9606.ENSP00000316029	0	0	0	0	0.093	0.338	0	0.37	0.589
DAG1	EZR	9606.ENSP00000442600	9606.ENSP00000338934	0	0	0	0	0.065	0	0	0.609	0.618
DAG1	FLNA	9606.ENSP00000442600	9606.ENSP00000358866	0	0	0	0	0.067	0	0.54	0.231	0.641
DAG1	ACTN1	9606.ENSP00000442600	9606.ENSP00000377941	0	0	0	0	0.06	0.338	0	0.171	0.439
DAG1	FLNB	9606.ENSP00000442600	9606.ENSP00000420213	0	0	0	0	0.255	0	0	0.248	0.415
DAG1	CLTC	9606.ENSP00000442600	9606.ENSP00000479606	0	0	0	0	0.074	0	0	0.407	0.427
DDOST	BAIAP2L1	9606.ENSP00000399457	9606.ENSP00000005260	0	0	0	0	0	0.19	0.155	0.21	0.412
DDOST	CANX	9606.ENSP00000399457	9606.ENSP00000247461	0	0	0	0	0.461	0.481	0	0.625	0.886
DDOST	BAIAP2	9606.ENSP00000399457	9606.ENSP00000316338	0	0	0	0	0.042	0.19	0.155	0.21	0.412
DDOST	CALR	9606.ENSP00000399457	9606.ENSP00000320866	0	0	0	0	0.38	0	0	0.281	0.535
DDOST	HSPA5	9606.ENSP00000399457	9606.ENSP00000324173	0	0	0	0	0.382	0.292	0	0.413	0.721
DDOST	VAPA	9606.ENSP00000399457	9606.ENSP00000345656	0	0	0	0	0.042	0.323	0	0.263	0.48
DDOST	MAGT1	9606.ENSP00000399457	9606.ENSP00000354649	0	0	0	0	0.247	0.994	0.9	0.825	0.999
DDOST	SURF4	9606.ENSP00000399457	9606.ENSP00000361057	0	0	0	0	0.373	0	0	0.243	0.506
DDOST	GAPDH	9606.ENSP00000399457	9606.ENSP00000380070	0	0	0	0	0.104	0	0	0.439	0.475
DDOST	SMPD4	9606.ENSP00000399457	9606.ENSP00000386531	0	0	0	0	0.067	0	0	0.387	0.404
DDOST	PHB	9606.ENSP00000399457	9606.ENSP00000479488	0	0	0	0	0.085	0.453	0	0.114	0.518
DDOST	VAPB	9606.ENSP00000399457	9606.ENSP00000417175	0	0	0	0	0.049	0.578	0	0.211	0.655
DDX50	RRP8	9606.ENSP00000362687	9606.ENSP00000254605	0	0	0	0	0.312	0.304	0	0.092	0.527
DDX50	STAU1	9606.ENSP00000362687	9606.ENSP00000360922	0	0	0	0	0.082	0.323	0	0.146	0.423
DIAPH1	BAIAP2L1	9606.ENSP00000373706	9606.ENSP00000005260	0	0	0	0	0	0.067	0.4	0.074	0.436
DIAPH1	MYH9	9606.ENSP00000373706	9606.ENSP00000216181	0	0	0	0	0.265	0	0	0.582	0.679
DIAPH1	C1QBP	9606.ENSP00000373706	9606.ENSP00000225698	0	0	0	0	0.047	0	0.4	0	0.403
DIAPH1	RAB7A	9606.ENSP00000373706	9606.ENSP00000265062	0	0	0	0	0.056	0	0.4	0.044	0.411
DIAPH1	ERBB3	9606.ENSP00000373706	9606.ENSP00000267101	0	0	0	0	0	0	0.5	0.077	0.519
DIAPH1	ESYT1	9606.ENSP00000373706	9606.ENSP00000267113	0	0	0	0	0.109	0	0.4	0	0.442
DIAPH1	IQGAP1	9606.ENSP00000373706	9606.ENSP00000268182	0	0	0	0	0.151	0.294	0.4	0.341	0.731
DIAPH1	ERBB2	9606.ENSP00000373706	9606.ENSP00000269571	0	0	0	0	0	0	0.5	0.103	0.532
DIAPH1	EGFR	9606.ENSP00000373706	9606.ENSP00000275493	0	0	0	0	0.042	0	0.5	0.18	0.573
DIAPH1	RHOC	9606.ENSP00000373706	9606.ENSP00000285735	0	0	0	0	0.081	0.666	0.5	0.845	0.973
DIAPH1	STOM	9606.ENSP00000373706	9606.ENSP00000286713	0	0	0	0	0.044	0	0.4	0.053	0.409
DIAPH1	TLN1	9606.ENSP00000373706	9606.ENSP00000316029	0	0	0	0	0.149	0	0	0.349	0.423
DIAPH1	ROCK2	9606.ENSP00000373706	9606.ENSP00000317985	0	0	0	0	0.067	0.095	0.4	0.328	0.614
DIAPH1	EZR	9606.ENSP00000373706	9606.ENSP00000338934	0	0	0	0	0.159	0	0	0.32	0.404
DIAPH1	RHOG	9606.ENSP00000373706	9606.ENSP00000339467	0	0	0	0	0.114	0.25	0	0.209	0.43
DIAPH1	PKN2	9606.ENSP00000373706	9606.ENSP00000359552	0	0	0	0	0.06	0	0.4	0.11	0.454
DIAPH1	SCFD1	9606.ENSP00000373706	9606.ENSP00000390783	0	0	0	0	0.08	0	0.4	0	0.424
DIAPH1	TFRC	9606.ENSP00000373706	9606.ENSP00000376197	0	0	0	0	0.049	0	0.4	0.081	0.429
DIAPH1	ECT2	9606.ENSP00000373706	9606.ENSP00000376457	0	0	0	0	0.142	0.113	0	0.366	0.475
DIAPH1	TJP2	9606.ENSP00000373706	9606.ENSP00000438262	0	0	0	0	0.06	0	0.4	0.266	0.549
DIAPH1	ACTN1	9606.ENSP00000373706	9606.ENSP00000377941	0	0	0	0	0.068	0	0.4	0.326	0.59
DIAPH1	CFL1	9606.ENSP00000373706	9606.ENSP00000432660	0	0	0	0	0.072	0	0	0.597	0.61
DIAPH1	ACTB	9606.ENSP00000373706	9606.ENSP00000494750	0	0	0	0	0.096	0.14	0.9	0.252	0.934
DNAJA3	SLC25A11	9606.ENSP00000262375	9606.ENSP00000225665	0	0	0	0	0.123	0	0	0.441	0.489
DNAJA3	NDUFS7	9606.ENSP00000262375	9606.ENSP00000233627	0	0	0	0	0.124	0.33	0	0.091	0.42
DNAJA3	DNM1L	9606.ENSP00000262375	9606.ENSP00000449089	0	0	0	0	0.094	0.292	0	0.197	0.44
DNAJA3	CCT3	9606.ENSP00000262375	9606.ENSP00000295688	0.042	0	0	0	0.268	0.05	0	0.319	0.486
DNAJA3	ERBB2	9606.ENSP00000262375	9606.ENSP00000269571	0	0	0	0	0	0.101	0	0.48	0.513
DNAJA3	PHB	9606.ENSP00000262375	9606.ENSP00000479488	0	0	0	0	0.226	0.411	0	0.185	0.596
DNAJA3	HSP90AB1	9606.ENSP00000262375	9606.ENSP00000360609	0.042	0	0	0	0.322	0.133	0	0.394	0.613
DNAJA3	PDCD6IP	9606.ENSP00000262375	9606.ENSP00000411825	0	0.644	0	0	0.054	0	0	0	0.649
DNAJA3	EGFR	9606.ENSP00000262375	9606.ENSP00000275493	0	0	0	0	0.042	0.609	0	0.142	0.65
DNAJA3	HSP90AA1	9606.ENSP00000262375	9606.ENSP00000335153	0.042	0	0	0	0.303	0.359	0	0.381	0.7
DNAJA3	HSPA5	9606.ENSP00000262375	9606.ENSP00000324173	0.041	0.077	0.42	0	0.236	0.142	0.162	0.585	0.849
DNAJA3	HSPA1B	9606.ENSP00000262375	9606.ENSP00000364801	0.041	0.079	0.376	0	0.239	0.366	0.162	0.696	0.913
DNAJA3	HSPA8	9606.ENSP00000262375	9606.ENSP00000437125	0.041	0.075	0.364	0	0.26	0.366	0.162	0.816	0.947
DNAJC13	RAB5A	9606.ENSP00000260818	9606.ENSP00000273047	0	0	0	0	0.049	0.069	0	0.442	0.463
DNAJC13	HSPA8	9606.ENSP00000260818	9606.ENSP00000437125	0	0	0	0	0.044	0.453	0	0.716	0.838
DNM1L	CANX	9606.ENSP00000449089	9606.ENSP00000247461	0	0	0	0	0.064	0	0	0.466	0.479
DNM1L	DNAJA3	9606.ENSP00000449089	9606.ENSP00000262375	0	0	0	0	0.094	0.292	0	0.197	0.44
DNM1L	HK2	9606.ENSP00000449089	9606.ENSP00000290573	0	0	0	0	0.055	0	0	0.581	0.588
DNM1L	RAB6A	9606.ENSP00000449089	9606.ENSP00000311449	0	0	0	0	0.133	0.096	0	0.407	0.494
DNM1L	RHOT2	9606.ENSP00000449089	9606.ENSP00000321971	0.041	0	0	0	0.067	0.113	0	0.508	0.558
DNM1L	HSPA5	9606.ENSP00000449089	9606.ENSP00000324173	0	0	0	0	0.056	0.075	0	0.408	0.438
DNM1L	HSP90AA1	9606.ENSP00000449089	9606.ENSP00000335153	0	0	0	0	0.086	0.06	0	0.516	0.548
DNM1L	FLNA	9606.ENSP00000449089	9606.ENSP00000358866	0	0	0	0	0.044	0	0	0.688	0.688
DNM1L	HSP90AB1	9606.ENSP00000449089	9606.ENSP00000360609	0	0	0	0	0.054	0.06	0	0.51	0.527
DNM1L	SLC25A5	9606.ENSP00000449089	9606.ENSP00000360671	0	0	0	0	0.067	0.331	0	0.155	0.426
DNM1L	STXBP1	9606.ENSP00000449089	9606.ENSP00000362399	0	0	0	0	0.059	0.091	0	0.49	0.526
DNM1L	ITPR3	9606.ENSP00000449089	9606.ENSP00000363435	0	0	0	0	0.042	0	0	0.463	0.464
DNM1L	VDAC1	9606.ENSP00000449089	9606.ENSP00000378487	0	0	0	0	0.171	0.066	0	0.724	0.768
DNM1L	GAPDH	9606.ENSP00000449089	9606.ENSP00000380070	0	0	0	0	0.054	0	0	0.523	0.529
DNM1L	NSF	9606.ENSP00000449089	9606.ENSP00000381293	0	0	0	0	0.12	0.114	0	0.72	0.763
DNM1L	VAPB	9606.ENSP00000449089	9606.ENSP00000417175	0	0	0	0	0.095	0	0	0.393	0.427
DNM1L	PHB2	9606.ENSP00000449089	9606.ENSP00000441875	0	0	0	0	0.058	0.091	0	0.517	0.551
DNM1L	PHB	9606.ENSP00000449089	9606.ENSP00000479488	0	0	0	0	0.057	0.07	0	0.418	0.445
DNM1L	ACTB	9606.ENSP00000449089	9606.ENSP00000494750	0	0	0	0	0.063	0.092	0	0.545	0.579
DNM1L	CLTC	9606.ENSP00000449089	9606.ENSP00000479606	0	0	0	0	0.265	0.299	0	0.395	0.661
DNM2	HIP1R	9606.ENSP00000373905	9606.ENSP00000253083	0	0	0	0	0.06	0.127	0	0.402	0.466
DNM2	RAB7A	9606.ENSP00000373905	9606.ENSP00000265062	0	0	0	0	0.088	0.3	0	0.456	0.623
DNM2	ERBB2	9606.ENSP00000373905	9606.ENSP00000269571	0	0	0	0	0.042	0.292	0	0.217	0.422
DNM2	RAB5A	9606.ENSP00000373905	9606.ENSP00000273047	0	0	0	0	0.072	0	0	0.665	0.676
DNM2	EGFR	9606.ENSP00000373905	9606.ENSP00000275493	0	0	0	0	0.049	0.309	0	0.381	0.557
DNM2	MYO1E	9606.ENSP00000373905	9606.ENSP00000288235	0	0	0	0	0.074	0.292	0	0.217	0.442
DNM2	ARF6	9606.ENSP00000373905	9606.ENSP00000298316	0.041	0	0	0	0.134	0.061	0	0.757	0.785
DNM2	TLN1	9606.ENSP00000373905	9606.ENSP00000316029	0	0	0	0	0.151	0	0	0.398	0.467
DNM2	AP2A2	9606.ENSP00000373905	9606.ENSP00000327694	0	0	0	0	0.074	0.129	0.5	0.289	0.674
DNM2	HSP90AA1	9606.ENSP00000373905	9606.ENSP00000335153	0	0	0	0	0.066	0.06	0	0.503	0.525
DNM2	VAPA	9606.ENSP00000373905	9606.ENSP00000345656	0	0	0	0	0.054	0	0	0.456	0.463
DNM2	OCLN	9606.ENSP00000373905	9606.ENSP00000347379	0	0	0	0	0	0.101	0	0.515	0.546
DNM2	AP2A1	9606.ENSP00000373905	9606.ENSP00000351926	0	0	0	0	0.45	0.125	0.5	0.447	0.849
DNM2	MYO6	9606.ENSP00000373905	9606.ENSP00000358994	0	0	0	0	0.042	0	0.5	0.206	0.586
DNM2	HSP90AB1	9606.ENSP00000373905	9606.ENSP00000360609	0	0	0	0	0.064	0.06	0	0.489	0.511
DNM2	CTTN	9606.ENSP00000373905	9606.ENSP00000365745	0	0	0	0	0.049	0.613	0	0.982	0.993
DNM2	RAB5C	9606.ENSP00000373905	9606.ENSP00000447053	0	0	0	0	0.095	0	0	0.387	0.422
DNM2	PHB	9606.ENSP00000373905	9606.ENSP00000479488	0	0	0	0	0.057	0.313	0	0.187	0.428
DNM2	EHD1	9606.ENSP00000373905	9606.ENSP00000479153	0	0	0	0	0.067	0	0	0.419	0.435
DNM2	CFL1	9606.ENSP00000373905	9606.ENSP00000432660	0	0	0	0	0.103	0	0	0.434	0.471
DNM2	TFRC	9606.ENSP00000373905	9606.ENSP00000376197	0	0	0	0	0.055	0	0	0.463	0.472
DNM2	ACTB	9606.ENSP00000373905	9606.ENSP00000494750	0	0	0	0	0.069	0.234	0	0.368	0.51
DNM2	SH3BP4	9606.ENSP00000373905	9606.ENSP00000386862	0	0	0	0	0.055	0.51	0	0.11	0.552
DNM2	AP1M1	9606.ENSP00000373905	9606.ENSP00000388996	0	0	0	0	0.084	0	0.5	0.323	0.663
DNM2	ARF1	9606.ENSP00000373905	9606.ENSP00000440005	0.041	0	0	0	0.083	0.061	0.5	0.402	0.708
DNM2	HSPA8	9606.ENSP00000373905	9606.ENSP00000437125	0	0	0	0	0.084	0.201	0.5	0.308	0.713
DNM2	AP2B1	9606.ENSP00000373905	9606.ENSP00000483185	0	0	0	0	0.094	0.182	0.5	0.426	0.759
DNM2	AP2M1	9606.ENSP00000373905	9606.ENSP00000403362	0	0	0	0	0.085	0.099	0.5	0.506	0.769
DNM2	CLTC	9606.ENSP00000373905	9606.ENSP00000479606	0	0	0	0	0.121	0.299	0.5	0.746	0.911
DSC1	ANXA2	9606.ENSP00000257198	9606.ENSP00000346032	0	0	0	0	0.059	0.313	0	0.154	0.405
DSC1	IVL	9606.ENSP00000257198	9606.ENSP00000357753	0	0	0	0	0.072	0	0.5	0.508	0.752
DYNC1LI1	ARF5	9606.ENSP00000273130	9606.ENSP00000000233	0	0	0	0	0.054	0	0.5	0.062	0.518
DYNC1LI1	COPB1	9606.ENSP00000273130	9606.ENSP00000249923	0	0	0	0	0.072	0	0.5	0.047	0.519
DYNC1LI1	COG3	9606.ENSP00000273130	9606.ENSP00000258654	0	0	0	0	0.309	0	0.5	0	0.639
DYNC1LI1	RAB7A	9606.ENSP00000273130	9606.ENSP00000265062	0	0	0	0	0.105	0.25	0.8	0.231	0.882
DYNC1LI1	HSP90AB1	9606.ENSP00000273130	9606.ENSP00000360609	0	0	0	0	0.049	0	0.4	0.128	0.459
DYNC1LI1	ARF4	9606.ENSP00000273130	9606.ENSP00000306010	0	0	0	0	0.063	0	0.5	0.062	0.522
DYNC1LI1	RAB3GAP2	9606.ENSP00000273130	9606.ENSP00000351832	0	0	0	0	0.095	0	0.5	0	0.528
DYNC1LI1	HSP90AA1	9606.ENSP00000273130	9606.ENSP00000335153	0	0	0	0	0.049	0	0.5	0.101	0.535
DYNC1LI1	RAB18	9606.ENSP00000273130	9606.ENSP00000478479	0	0	0	0	0.109	0	0.5	0	0.535
DYNC1LI1	CKAP5	9606.ENSP00000273130	9606.ENSP00000432768	0	0	0	0	0.138	0.094	0	0.453	0.536
DYNC1LI1	ARF1	9606.ENSP00000273130	9606.ENSP00000440005	0	0	0	0	0.056	0	0.5	0.185	0.582
DYNC1LI1	RAB6A	9606.ENSP00000273130	9606.ENSP00000311449	0	0	0	0	0.115	0	0.5	0.315	0.67
ECT2	MYH9	9606.ENSP00000376457	9606.ENSP00000216181	0	0	0	0	0.042	0.311	0	0.18	0.412
ECT2	IQGAP1	9606.ENSP00000376457	9606.ENSP00000268182	0	0	0	0	0.133	0.292	0	0.35	0.566
ECT2	RHOC	9606.ENSP00000376457	9606.ENSP00000285735	0	0	0	0	0.044	0.491	0.4	0.467	0.823
ECT2	ARF6	9606.ENSP00000376457	9606.ENSP00000298316	0	0	0	0	0.044	0.334	0	0.276	0.499
ECT2	RHOG	9606.ENSP00000376457	9606.ENSP00000339467	0	0	0	0	0	0.139	0	0.365	0.43
ECT2	FLNA	9606.ENSP00000376457	9606.ENSP00000358866	0	0	0	0	0	0.314	0	0.171	0.407
ECT2	GNAI3	9606.ENSP00000376457	9606.ENSP00000358867	0	0	0	0	0.107	0.292	0	0.166	0.426
ECT2	CTTN	9606.ENSP00000376457	9606.ENSP00000365745	0	0	0	0	0.11	0.294	0	0.219	0.467
ECT2	DIAPH1	9606.ENSP00000376457	9606.ENSP00000373706	0	0	0	0	0.142	0.113	0	0.366	0.475
ECT2	SEPTIN2	9606.ENSP00000376457	9606.ENSP00000479861	0	0	0	0	0.049	0.292	0	0.219	0.428
ECT2	CFL1	9606.ENSP00000376457	9606.ENSP00000432660	0	0	0	0	0.049	0.315	0	0.268	0.481
ECT2	CKAP5	9606.ENSP00000376457	9606.ENSP00000432768	0	0	0	0	0.124	0	0	0.436	0.485
ECT2	TJP2	9606.ENSP00000376457	9606.ENSP00000438262	0	0	0	0	0.053	0.292	0	0.353	0.528
ECT2	KPNA2	9606.ENSP00000376457	9606.ENSP00000438483	0	0	0	0	0.504	0.303	0	0.174	0.69
EEF1A1	SYPL1	9606.ENSP00000339063	9606.ENSP00000011473	0	0	0	0	0.058	0	0	0.405	0.415
EEF1A1	RAP1B	9606.ENSP00000339063	9606.ENSP00000250559	0	0.013	0	0	0.139	0	0	0.455	0.51
EEF1A1	UTP20	9606.ENSP00000339063	9606.ENSP00000261637	0	0	0	0	0.083	0.746	0	0	0.757
EEF1A1	ATP5F1B	9606.ENSP00000339063	9606.ENSP00000262030	0	0	0	0	0.307	0.188	0	0.442	0.659
EEF1A1	STAT3	9606.ENSP00000339063	9606.ENSP00000264657	0	0	0	0	0.042	0	0	0.54	0.54
EEF1A1	ATP6V1A	9606.ENSP00000339063	9606.ENSP00000273398	0	0	0	0	0.354	0.065	0	0.247	0.506
EEF1A1	EGFR	9606.ENSP00000339063	9606.ENSP00000275493	0	0	0	0	0.069	0.392	0	0.249	0.538
EEF1A1	RPS3	9606.ENSP00000339063	9606.ENSP00000278572	0	0	0	0	0.91	0.874	0.5	0.654	0.997
EEF1A1	CCT3	9606.ENSP00000339063	9606.ENSP00000295688	0	0	0	0	0.443	0	0	0.2	0.536
EEF1A1	CALR	9606.ENSP00000339063	9606.ENSP00000320866	0	0	0	0	0.137	0	0	0.384	0.446
EEF1A1	HSPA5	9606.ENSP00000339063	9606.ENSP00000324173	0	0.029	0	0	0.085	0.235	0	0.458	0.588
EEF1A1	PPP2R1A	9606.ENSP00000339063	9606.ENSP00000324804	0	0	0	0	0.188	0.292	0	0.259	0.537
EEF1A1	KARS1	9606.ENSP00000339063	9606.ENSP00000325448	0	0	0	0	0.34	0	0	0.319	0.531
EEF1A1	PRKCD	9606.ENSP00000339063	9606.ENSP00000331602	0	0	0	0	0.042	0	0	0.419	0.419
EEF1A1	HSP90AA1	9606.ENSP00000339063	9606.ENSP00000335153	0	0	0	0	0.473	0.304	0	0.726	0.891
EEF1A1	EZR	9606.ENSP00000339063	9606.ENSP00000338934	0	0	0	0	0.079	0	0	0.502	0.522
EEF1A1	AHNAK	9606.ENSP00000339063	9606.ENSP00000367263	0	0	0	0	0.103	0.207	0	0.231	0.406
EEF1A1	STAU1	9606.ENSP00000339063	9606.ENSP00000360922	0	0	0	0	0.049	0.333	0	0.145	0.411
EEF1A1	CFL1	9606.ENSP00000339063	9606.ENSP00000432660	0	0	0	0	0.239	0	0	0.275	0.425
EEF1A1	SLC25A5	9606.ENSP00000339063	9606.ENSP00000360671	0	0	0	0	0.259	0	0	0.267	0.434
EEF1A1	KTN1	9606.ENSP00000339063	9606.ENSP00000378725	0	0	0	0	0.049	0.058	0	0.446	0.46
EEF1A1	PHB	9606.ENSP00000339063	9606.ENSP00000479488	0	0	0	0	0.083	0.294	0	0.235	0.463
EEF1A1	TGFBR1	9606.ENSP00000339063	9606.ENSP00000447297	0	0	0	0	0.052	0	0	0.479	0.485
EEF1A1	ATP5F1A	9606.ENSP00000339063	9606.ENSP00000381736	0	0	0	0	0.251	0.162	0	0.321	0.537
EEF1A1	EPRS1	9606.ENSP00000339063	9606.ENSP00000355890	0	0	0	0	0.138	0.091	0	0.534	0.603
EEF1A1	ARF1	9606.ENSP00000339063	9606.ENSP00000440005	0	0	0	0	0.161	0.066	0	0.577	0.64
EEF1A1	HSPA1B	9606.ENSP00000339063	9606.ENSP00000364801	0	0.025	0	0	0.109	0.237	0	0.554	0.67
EEF1A1	ENO1	9606.ENSP00000339063	9606.ENSP00000495530	0	0	0	0	0.406	0.043	0	0.47	0.672
EEF1A1	ANXA2	9606.ENSP00000339063	9606.ENSP00000346032	0	0	0	0	0.146	0.052	0	0.735	0.767
EEF1A1	HSP90AB1	9606.ENSP00000339063	9606.ENSP00000360609	0	0	0	0	0.488	0.058	0	0.59	0.785
EEF1A1	HSPA8	9606.ENSP00000339063	9606.ENSP00000437125	0	0.025	0	0	0.441	0.693	0	0.683	0.941
EEF1A1	ACTB	9606.ENSP00000339063	9606.ENSP00000494750	0	0	0	0	0.481	0.604	0	0.776	0.95
EEF1A1	GAPDH	9606.ENSP00000339063	9606.ENSP00000380070	0	0	0	0	0.341	0.624	0	0.898	0.972
EEF1A1	RPSA	9606.ENSP00000339063	9606.ENSP00000389351	0	0	0	0	0.857	0.849	0.5	0.477	0.993
EEF1A1	RACK1	9606.ENSP00000339063	9606.ENSP00000426909	0	0	0	0	0.862	0.839	0	0.749	0.993
EGFR	MYH9	9606.ENSP00000275493	9606.ENSP00000216181	0	0	0	0	0.056	0.292	0	0.253	0.457
EGFR	EXOC2	9606.ENSP00000275493	9606.ENSP00000230449	0	0	0	0	0.042	0.292	0	0.515	0.642
EGFR	ATP6V1B1	9606.ENSP00000275493	9606.ENSP00000234396	0	0	0	0	0.08	0	0.65	0.06	0.67
EGFR	CANX	9606.ENSP00000275493	9606.ENSP00000247461	0	0	0	0	0.062	0.396	0	0.357	0.603
EGFR	HSPB1	9606.ENSP00000275493	9606.ENSP00000248553	0	0	0	0	0.08	0.627	0	0.448	0.794
EGFR	EXOC4	9606.ENSP00000275493	9606.ENSP00000253861	0	0	0	0	0.044	0.421	0	0.101	0.458
EGFR	SORT1	9606.ENSP00000275493	9606.ENSP00000256637	0	0	0	0	0	0.045	0	0.527	0.528
EGFR	NOTCH2	9606.ENSP00000275493	9606.ENSP00000256646	0	0	0	0	0.08	0.142	0	0.701	0.744
EGFR	ADAM10	9606.ENSP00000275493	9606.ENSP00000260408	0	0	0	0	0.058	0	0	0.537	0.546
EGFR	ITGAV	9606.ENSP00000275493	9606.ENSP00000261023	0	0	0	0	0.145	0.163	0	0.597	0.686
EGFR	DNAJA3	9606.ENSP00000275493	9606.ENSP00000262375	0	0	0	0	0.042	0.609	0	0.142	0.65
EGFR	MAP2K2	9606.ENSP00000275493	9606.ENSP00000262948	0	0	0	0.593	0.042	0.181	0	0.52	0.591
EGFR	CUL3	9606.ENSP00000275493	9606.ENSP00000264414	0	0	0	0	0.044	0.078	0	0.386	0.412
EGFR	STAT3	9606.ENSP00000275493	9606.ENSP00000264657	0	0	0	0	0.042	0.925	0	0.985	0.998
EGFR	RAB7A	9606.ENSP00000275493	9606.ENSP00000265062	0	0	0	0	0.042	0.292	0	0.349	0.52
EGFR	ERBB3	9606.ENSP00000275493	9606.ENSP00000267101	0	0	0.061	0.91	0.042	0.986	0.8	0.984	0.999
EGFR	IQGAP1	9606.ENSP00000275493	9606.ENSP00000268182	0	0	0	0	0.062	0.51	0	0.7	0.85
EGFR	ERBB2	9606.ENSP00000275493	9606.ENSP00000269571	0	0	0.064	0.939	0.08	0.998	0.9	0.983	0.999
EGFR	RAB5A	9606.ENSP00000275493	9606.ENSP00000273047	0	0	0	0	0.042	0.51	0	0.772	0.883
EGFR	ATP6V1A	9606.ENSP00000275493	9606.ENSP00000273398	0	0	0	0	0.057	0.103	0.65	0.081	0.691
EGFR	NIBAN2	9606.ENSP00000275493	9606.ENSP00000362409	0	0	0	0	0.12	0.324	0	0.091	0.412
EGFR	RPSA	9606.ENSP00000275493	9606.ENSP00000389351	0	0	0	0	0.049	0.224	0	0.271	0.415
EGFR	ARF1	9606.ENSP00000275493	9606.ENSP00000440005	0	0.001	0	0	0.042	0.211	0	0.32	0.441
EGFR	PRKCD	9606.ENSP00000275493	9606.ENSP00000331602	0	0	0	0.558	0.042	0	0	0.44	0.441
EGFR	EXOC3	9606.ENSP00000275493	9606.ENSP00000425587	0	0	0	0	0.047	0.421	0	0.072	0.443
EGFR	HK2	9606.ENSP00000275493	9606.ENSP00000290573	0	0	0	0	0.042	0.13	0	0.387	0.444
EGFR	LRRFIP1	9606.ENSP00000275493	9606.ENSP00000375857	0	0	0	0	0.042	0	0	0.445	0.445
EGFR	ROCK2	9606.ENSP00000275493	9606.ENSP00000317985	0	0	0	0	0.067	0.209	0	0.31	0.447
EGFR	VDAC1	9606.ENSP00000275493	9606.ENSP00000378487	0	0	0	0	0.042	0.292	0	0.259	0.453
EGFR	KPNA2	9606.ENSP00000275493	9606.ENSP00000438483	0	0	0	0	0.042	0	0	0.453	0.453
EGFR	FASN	9606.ENSP00000275493	9606.ENSP00000304592	0	0	0	0	0.063	0	0	0.444	0.456
EGFR	GAPVD1	9606.ENSP00000275493	9606.ENSP00000377665	0	0	0	0	0.042	0.051	0	0.449	0.456
EGFR	ARF4	9606.ENSP00000275493	9606.ENSP00000306010	0	0.001	0	0	0.042	0.367	0	0.174	0.456
EGFR	TGOLN2	9606.ENSP00000275493	9606.ENSP00000386443	0	0	0	0	0.055	0.045	0	0.451	0.462
EGFR	CALR	9606.ENSP00000275493	9606.ENSP00000320866	0	0	0	0	0.056	0.13	0	0.405	0.469
EGFR	IGSF8	9606.ENSP00000275493	9606.ENSP00000357065	0	0	0	0	0	0	0	0.478	0.478
EGFR	GOLM1	9606.ENSP00000275493	9606.ENSP00000373364	0	0	0	0	0.084	0.292	0	0.269	0.484
EGFR	TLN1	9606.ENSP00000275493	9606.ENSP00000316029	0	0	0	0	0.054	0.212	0	0.369	0.488
EGFR	EPHB3	9606.ENSP00000275493	9606.ENSP00000332118	0	0	0	0.601	0.067	0.091	0	0.447	0.49
EGFR	CKAP4	9606.ENSP00000275493	9606.ENSP00000367265	0	0	0	0	0.072	0.407	0	0.162	0.498
EGFR	CCT3	9606.ENSP00000275493	9606.ENSP00000295688	0	0	0	0	0.049	0.103	0	0.462	0.501
EGFR	SUCLG2	9606.ENSP00000275493	9606.ENSP00000419325	0	0	0	0	0.042	0	0	0.505	0.505
EGFR	PTPRF	9606.ENSP00000275493	9606.ENSP00000353030	0	0	0	0	0.152	0.294	0	0.247	0.51
EGFR	SCRIB	9606.ENSP00000275493	9606.ENSP00000349486	0	0	0	0	0.044	0.209	0	0.41	0.515
EGFR	RACK1	9606.ENSP00000275493	9606.ENSP00000426909	0	0	0	0	0.047	0.329	0	0.306	0.518
EGFR	EEF1A1	9606.ENSP00000275493	9606.ENSP00000339063	0	0	0	0	0.069	0.392	0	0.249	0.538
EGFR	EHD1	9606.ENSP00000275493	9606.ENSP00000479153	0	0	0	0	0.042	0.13	0	0.492	0.54
EGFR	RHOC	9606.ENSP00000275493	9606.ENSP00000285735	0	0	0	0	0.107	0.186	0	0.42	0.542
EGFR	GNAI3	9606.ENSP00000275493	9606.ENSP00000358867	0	0	0	0	0.042	0.51	0	0.131	0.556
EGFR	DNM2	9606.ENSP00000275493	9606.ENSP00000373905	0	0	0	0	0.049	0.309	0	0.381	0.557
EGFR	LIMA1	9606.ENSP00000275493	9606.ENSP00000378400	0	0	0	0	0.13	0.166	0	0.443	0.56
EGFR	DAG1	9606.ENSP00000275493	9606.ENSP00000442600	0	0	0	0	0.157	0	0	0.509	0.568
EGFR	DIAPH1	9606.ENSP00000275493	9606.ENSP00000373706	0	0	0	0	0.042	0	0.5	0.18	0.573
EGFR	MAP2K1	9606.ENSP00000275493	9606.ENSP00000302486	0	0	0	0.597	0.049	0.098	0	0.549	0.579
EGFR	AHNAK	9606.ENSP00000275493	9606.ENSP00000367263	0	0	0	0	0.101	0.287	0	0.399	0.581
EGFR	OCLN	9606.ENSP00000275493	9606.ENSP00000347379	0	0	0	0	0.112	0.165	0	0.482	0.583
EGFR	SLC3A2	9606.ENSP00000275493	9606.ENSP00000367123	0	0	0	0	0.049	0.436	0	0.305	0.594
EGFR	XRCC5	9606.ENSP00000275493	9606.ENSP00000375978	0	0	0	0	0.049	0.164	0	0.532	0.595
EGFR	PPP2R1A	9606.ENSP00000275493	9606.ENSP00000324804	0	0	0	0	0.047	0.165	0.4	0.305	0.623
EGFR	AFDN	9606.ENSP00000275493	9606.ENSP00000355771	0	0	0	0	0.067	0.184	0	0.547	0.625
EGFR	SLC1A5	9606.ENSP00000275493	9606.ENSP00000444408	0	0	0	0	0.042	0.13	0	0.592	0.63
EGFR	APPL1	9606.ENSP00000275493	9606.ENSP00000288266	0	0	0	0	0.042	0.243	0	0.548	0.643
EGFR	VAPA	9606.ENSP00000275493	9606.ENSP00000345656	0	0	0	0	0.042	0.595	0	0.167	0.648
EGFR	ARF6	9606.ENSP00000275493	9606.ENSP00000298316	0	0.001	0	0	0.047	0.367	0	0.482	0.66
EGFR	ATP6V0A4	9606.ENSP00000275493	9606.ENSP00000308122	0	0	0	0	0.059	0	0.65	0.076	0.669
EGFR	TGFBR1	9606.ENSP00000275493	9606.ENSP00000447297	0	0	0	0	0	0.093	0	0.656	0.675
EGFR	ATP6V0D1	9606.ENSP00000275493	9606.ENSP00000290949	0	0	0	0	0.042	0.103	0.65	0.098	0.692
EGFR	SLC2A1	9606.ENSP00000275493	9606.ENSP00000416293	0	0	0	0	0.048	0	0	0.702	0.704
EGFR	CLTC	9606.ENSP00000275493	9606.ENSP00000479606	0	0	0	0	0.044	0.103	0.5	0.397	0.707
EGFR	ATP2A2	9606.ENSP00000275493	9606.ENSP00000440045	0	0	0	0	0.063	0.485	0	0.456	0.714
EGFR	ATP6V1H	9606.ENSP00000275493	9606.ENSP00000352522	0	0	0	0	0.042	0.22	0.65	0	0.715
EGFR	GNAS	9606.ENSP00000275493	9606.ENSP00000360141	0	0	0	0	0.042	0.369	0	0.571	0.718
EGFR	ANXA5	9606.ENSP00000275493	9606.ENSP00000296511	0	0	0	0	0.062	0.194	0	0.69	0.745
EGFR	CFL1	9606.ENSP00000275493	9606.ENSP00000432660	0	0	0	0	0.044	0.464	0	0.631	0.794
EGFR	ANXA1	9606.ENSP00000275493	9606.ENSP00000366109	0	0	0	0	0.072	0.505	0	0.604	0.802
EGFR	AP2B1	9606.ENSP00000275493	9606.ENSP00000483185	0	0	0	0	0.049	0.574	0.5	0.185	0.813
EGFR	BAIAP2	9606.ENSP00000275493	9606.ENSP00000316338	0	0	0	0	0.059	0.68	0	0.449	0.819
EGFR	CTNNA1	9606.ENSP00000275493	9606.ENSP00000304669	0	0	0	0	0.126	0.627	0	0.511	0.826
EGFR	CTTN	9606.ENSP00000275493	9606.ENSP00000365745	0	0	0	0	0.137	0.628	0	0.512	0.829
EGFR	TFRC	9606.ENSP00000275493	9606.ENSP00000376197	0	0	0	0	0.067	0.164	0	0.803	0.832
EGFR	ACTB	9606.ENSP00000275493	9606.ENSP00000494750	0	0	0	0	0.042	0.402	0	0.741	0.839
EGFR	HSPA5	9606.ENSP00000275493	9606.ENSP00000324173	0	0	0	0	0.042	0.624	0	0.65	0.862
EGFR	AP2A2	9606.ENSP00000275493	9606.ENSP00000327694	0	0	0	0	0.05	0.7	0.5	0.154	0.863
EGFR	EZR	9606.ENSP00000275493	9606.ENSP00000338934	0	0	0	0	0.047	0.441	0	0.813	0.891
EGFR	AP2M1	9606.ENSP00000275493	9606.ENSP00000403362	0	0	0	0	0.049	0.785	0.5	0.243	0.912
EGFR	PDCD6IP	9606.ENSP00000275493	9606.ENSP00000411825	0	0	0	0	0.049	0.82	0	0.533	0.913
EGFR	HSPA1B	9606.ENSP00000275493	9606.ENSP00000364801	0	0	0	0	0.054	0.833	0	0.555	0.923
EGFR	AP2A1	9606.ENSP00000275493	9606.ENSP00000351926	0	0	0	0	0.044	0.793	0.5	0.348	0.927
EGFR	ENO1	9606.ENSP00000275493	9606.ENSP00000495530	0	0	0	0	0.052	0.62	0	0.816	0.928
EGFR	HSPA8	9606.ENSP00000275493	9606.ENSP00000437125	0	0	0	0	0.061	0.832	0	0.608	0.932
EGFR	GAPDH	9606.ENSP00000275493	9606.ENSP00000380070	0	0	0	0	0.06	0.779	0	0.803	0.955
EGFR	ANXA2	9606.ENSP00000275493	9606.ENSP00000346032	0	0	0	0	0.083	0.544	0	0.908	0.958
EGFR	GRB7	9606.ENSP00000275493	9606.ENSP00000403459	0	0.021	0	0	0.08	0.216	0	0.967	0.974
EGFR	CTNND1	9606.ENSP00000275493	9606.ENSP00000382004	0	0	0	0	0.099	0.835	0.9	0.674	0.994
EGFR	HSP90AB1	9606.ENSP00000275493	9606.ENSP00000360609	0	0	0	0	0.054	0.837	0	0.993	0.998
EGFR	HSP90AA1	9606.ENSP00000275493	9606.ENSP00000335153	0	0	0	0	0.049	0.854	0.5	0.993	0.999
EHD1	RAB10	9606.ENSP00000479153	9606.ENSP00000264710	0	0	0	0	0.069	0	0	0.449	0.466
EHD1	RAB5A	9606.ENSP00000479153	9606.ENSP00000273047	0	0	0	0	0.049	0.097	0.5	0.723	0.865
EHD1	EGFR	9606.ENSP00000479153	9606.ENSP00000275493	0	0	0	0	0.042	0.13	0	0.492	0.54
EHD1	ARF6	9606.ENSP00000479153	9606.ENSP00000298316	0	0	0	0	0.044	0.084	0	0.771	0.782
EHD1	AP2A1	9606.ENSP00000479153	9606.ENSP00000351926	0	0	0	0	0.06	0.295	0	0.428	0.588
EHD1	MYOF	9606.ENSP00000479153	9606.ENSP00000352208	0	0	0	0	0.042	0.045	0	0.462	0.465
EHD1	DNM2	9606.ENSP00000479153	9606.ENSP00000373905	0	0	0	0	0.067	0	0	0.419	0.435
EHD1	TFRC	9606.ENSP00000479153	9606.ENSP00000376197	0	0	0	0	0.044	0	0	0.42	0.422
EHD1	CLTC	9606.ENSP00000479153	9606.ENSP00000479606	0	0	0	0	0.042	0.421	0	0.315	0.587
EIF2B1	CLTC	9606.ENSP00000416250	9606.ENSP00000479606	0	0	0	0	0.067	0.412	0	0	0.427
ENG	ITGAV	9606.ENSP00000362299	9606.ENSP00000261023	0	0	0	0	0.078	0.049	0	0.606	0.624
ENG	ANXA5	9606.ENSP00000362299	9606.ENSP00000296511	0	0	0	0	0.067	0	0	0.507	0.52
ENG	HSP90AA1	9606.ENSP00000362299	9606.ENSP00000335153	0	0	0	0	0	0	0	0.402	0.402
ENG	HSP90AB1	9606.ENSP00000362299	9606.ENSP00000360609	0	0	0	0	0.047	0	0	0.405	0.408
ENG	SLC2A1	9606.ENSP00000362299	9606.ENSP00000416293	0	0	0	0	0	0	0	0.41	0.41
ENG	NSF	9606.ENSP00000362299	9606.ENSP00000381293	0	0	0	0	0	0	0	0.426	0.426
ENG	GAPDH	9606.ENSP00000362299	9606.ENSP00000380070	0	0	0	0	0.042	0	0	0.602	0.602
ENG	ACTB	9606.ENSP00000362299	9606.ENSP00000494750	0	0	0	0	0.06	0	0	0.721	0.726
ENG	TFRC	9606.ENSP00000362299	9606.ENSP00000376197	0	0	0	0	0	0	0	0.762	0.762
ENG	TGFBR1	9606.ENSP00000362299	9606.ENSP00000447297	0	0	0	0	0	0.787	0	0.86	0.969
ENO1	MYH9	9606.ENSP00000495530	9606.ENSP00000216181	0	0	0	0	0.123	0	0	0.35	0.406
ENO1	SLC25A3	9606.ENSP00000495530	9606.ENSP00000228318	0	0	0	0	0.33	0	0	0.162	0.415
ENO1	ATP6V1B1	9606.ENSP00000495530	9606.ENSP00000234396	0	0	0	0	0.365	0	0	0.182	0.458
ENO1	HSPB1	9606.ENSP00000495530	9606.ENSP00000248553	0	0	0	0	0.07	0	0	0.445	0.462
ENO1	ATP5F1B	9606.ENSP00000495530	9606.ENSP00000262030	0.057	0	0	0	0.331	0	0	0.512	0.666
ENO1	ATP6V1A	9606.ENSP00000495530	9606.ENSP00000273398	0	0	0	0	0.245	0.062	0	0.246	0.419
ENO1	EGFR	9606.ENSP00000495530	9606.ENSP00000275493	0	0	0	0	0.052	0.62	0	0.816	0.928
ENO1	RPS3	9606.ENSP00000495530	9606.ENSP00000278572	0.105	0	0	0	0.639	0.094	0	0.286	0.763
ENO1	HK2	9606.ENSP00000495530	9606.ENSP00000290573	0	0	0	0	0.152	0.095	0	0.67	0.724
ENO1	CCT3	9606.ENSP00000495530	9606.ENSP00000295688	0.043	0	0	0	0.515	0.065	0	0.322	0.666
ENO1	FASN	9606.ENSP00000495530	9606.ENSP00000304592	0	0	0	0	0.067	0	0	0.443	0.458
ENO1	CALR	9606.ENSP00000495530	9606.ENSP00000320866	0	0	0	0	0.128	0.185	0	0.403	0.539
ENO1	HSPA5	9606.ENSP00000495530	9606.ENSP00000324173	0.046	0	0	0	0.111	0.181	0	0.651	0.726
ENO1	PPP2R1A	9606.ENSP00000495530	9606.ENSP00000324804	0	0	0	0	0.169	0	0	0.466	0.537
ENO1	KARS1	9606.ENSP00000495530	9606.ENSP00000325448	0.091	0	0	0	0.222	0.075	0	0.24	0.436
ENO1	HSP90AA1	9606.ENSP00000495530	9606.ENSP00000335153	0	0	0	0	0.128	0.157	0	0.714	0.771
ENO1	EZR	9606.ENSP00000495530	9606.ENSP00000338934	0	0	0	0	0.14	0.187	0	0.272	0.446
ENO1	EEF1A1	9606.ENSP00000495530	9606.ENSP00000339063	0	0	0	0	0.406	0.043	0	0.47	0.672
ENO1	ANXA2	9606.ENSP00000495530	9606.ENSP00000346032	0	0	0	0	0.138	0	0	0.739	0.765
ENO1	EPRS1	9606.ENSP00000495530	9606.ENSP00000355890	0.241	0	0	0	0.214	0.094	0	0.197	0.508
ENO1	FLNA	9606.ENSP00000495530	9606.ENSP00000358866	0	0	0	0	0.079	0	0	0.558	0.575
ENO1	HSP90AB1	9606.ENSP00000495530	9606.ENSP00000360609	0	0	0	0	0.272	0.084	0	0.73	0.804
ENO1	SLC25A5	9606.ENSP00000495530	9606.ENSP00000360671	0	0	0	0	0.265	0.071	0	0.22	0.422
ENO1	HSPA1B	9606.ENSP00000495530	9606.ENSP00000364801	0.046	0	0	0	0.073	0.181	0	0.383	0.494
ENO1	ANXA1	9606.ENSP00000495530	9606.ENSP00000366109	0	0	0	0	0.075	0.075	0	0.678	0.701
ENO1	AHNAK	9606.ENSP00000495530	9606.ENSP00000367263	0	0	0	0	0.047	0.112	0	0.494	0.534
ENO1	G6PD	9606.ENSP00000495530	9606.ENSP00000377192	0	0	0	0	0.097	0	0.8	0.508	0.903
ENO1	ACTN1	9606.ENSP00000495530	9606.ENSP00000377941	0	0	0	0	0.186	0	0	0.55	0.618
ENO1	VDAC1	9606.ENSP00000495530	9606.ENSP00000378487	0	0	0	0	0.296	0.071	0	0.644	0.747
ENO1	GAPDH	9606.ENSP00000495530	9606.ENSP00000380070	0.079	0	0	0	0.897	0.765	0	0.925	0.998
ENO1	ATP5F1A	9606.ENSP00000495530	9606.ENSP00000381736	0.102	0	0	0	0.636	0	0	0.516	0.828
ENO1	RPSA	9606.ENSP00000495530	9606.ENSP00000389351	0.061	0	0	0	0.447	0.081	0	0.328	0.636
ENO1	PDCD6IP	9606.ENSP00000495530	9606.ENSP00000411825	0	0	0	0	0.055	0.184	0	0.554	0.626
ENO1	SLC2A1	9606.ENSP00000495530	9606.ENSP00000416293	0	0	0	0	0.157	0	0	0.653	0.695
ENO1	FLNB	9606.ENSP00000495530	9606.ENSP00000420213	0	0	0	0	0.071	0	0	0.476	0.492
ENO1	RACK1	9606.ENSP00000495530	9606.ENSP00000426909	0	0	0	0	0.238	0.089	0	0.267	0.447
ENO1	CFL1	9606.ENSP00000495530	9606.ENSP00000432660	0	0	0	0	0.291	0.192	0	0.607	0.755
ENO1	HSPA8	9606.ENSP00000495530	9606.ENSP00000437125	0.046	0	0	0	0.436	0.181	0	0.751	0.876
ENO1	ATP1A1	9606.ENSP00000495530	9606.ENSP00000445306	0	0	0	0	0.148	0.091	0	0.49	0.571
ENO1	ACLY	9606.ENSP00000495530	9606.ENSP00000466259	0	0	0	0	0.194	0	0	0.496	0.577
ENO1	PHB	9606.ENSP00000495530	9606.ENSP00000479488	0	0	0	0	0.148	0.292	0	0.417	0.618
ENO1	ACTB	9606.ENSP00000495530	9606.ENSP00000494750	0	0	0	0	0.364	0.25	0	0.749	0.869
ENO1	PFKM	9606.ENSP00000495530	9606.ENSP00000496597	0.079	0	0	0	0.525	0	0.181	0.706	0.881
EPB41L1	MYH9	9606.ENSP00000337168	9606.ENSP00000216181	0	0	0	0	0	0.071	0.8	0.09	0.816
EPB41L1	RACK1	9606.ENSP00000337168	9606.ENSP00000426909	0	0	0	0	0	0	0	0.4	0.4
EPB41L1	MYO6	9606.ENSP00000337168	9606.ENSP00000358994	0	0	0	0	0.084	0	0.4	0.142	0.487
EPB41L1	NUMA1	9606.ENSP00000337168	9606.ENSP00000377298	0	0	0	0	0	0.292	0	0.328	0.504
EPB41L1	EPS8L2	9606.ENSP00000337168	9606.ENSP00000435585	0	0	0	0	0.081	0	0.5	0	0.52
EPB41L1	SPTBN1	9606.ENSP00000337168	9606.ENSP00000349259	0	0	0	0	0.158	0.045	0.5	0.549	0.794
EPB41L1	MYO1C	9606.ENSP00000337168	9606.ENSP00000496954	0	0	0	0	0.056	0	0.8	0.044	0.803
EPB41L1	EZR	9606.ENSP00000337168	9606.ENSP00000338934	0	0	0	0.649	0	0.12	0.8	0.472	0.899
EPHB3	ERBB2	9606.ENSP00000332118	9606.ENSP00000269571	0	0	0	0.61	0.122	0.617	0	0.142	0.686
EPHB3	EGFR	9606.ENSP00000332118	9606.ENSP00000275493	0	0	0	0.601	0.067	0.091	0	0.447	0.49
EPHB3	AP2A2	9606.ENSP00000332118	9606.ENSP00000327694	0	0	0	0	0.053	0.053	0.5	0.048	0.516
EPHB3	RACK1	9606.ENSP00000332118	9606.ENSP00000426909	0	0	0	0	0	0.052	0	0.476	0.482
EPHB3	AP2A1	9606.ENSP00000332118	9606.ENSP00000351926	0	0	0	0	0	0.046	0.5	0.051	0.507
EPHB3	CLTC	9606.ENSP00000332118	9606.ENSP00000479606	0	0	0	0	0	0	0.5	0.056	0.507
EPHB3	AP2M1	9606.ENSP00000332118	9606.ENSP00000403362	0	0	0	0	0.045	0.047	0.5	0.047	0.508
EPHB3	AP2B1	9606.ENSP00000332118	9606.ENSP00000483185	0	0	0	0	0.074	0	0.5	0.057	0.525
EPHB3	PLXNB2	9606.ENSP00000332118	9606.ENSP00000352288	0	0	0	0	0.118	0.071	0	0.515	0.568
EPHB3	AFDN	9606.ENSP00000332118	9606.ENSP00000355771	0	0	0	0	0	0.23	0	0.696	0.756
EPRS1	NAMPT	9606.ENSP00000355890	9606.ENSP00000222553	0.245	0	0	0	0.374	0	0	0.375	0.679
EPRS1	CANX	9606.ENSP00000355890	9606.ENSP00000247461	0	0	0	0	0.415	0.186	0	0.079	0.523
EPRS1	COPB1	9606.ENSP00000355890	9606.ENSP00000249923	0	0	0	0	0.344	0.093	0	0.17	0.463
EPRS1	ATP5F1B	9606.ENSP00000355890	9606.ENSP00000262030	0.057	0	0	0	0.171	0.091	0	0.32	0.452
EPRS1	RPS3	9606.ENSP00000355890	9606.ENSP00000278572	0.056	0	0	0	0.696	0.877	0	0.395	0.975
EPRS1	ST14	9606.ENSP00000355890	9606.ENSP00000278742	0	0	0	0	0	0	0	0.446	0.446
EPRS1	CCT3	9606.ENSP00000355890	9606.ENSP00000295688	0.107	0	0	0	0.405	0.095	0	0.275	0.605
EPRS1	HSPA5	9606.ENSP00000355890	9606.ENSP00000324173	0.107	0	0	0	0.158	0.091	0	0.279	0.441
EPRS1	KARS1	9606.ENSP00000355890	9606.ENSP00000325448	0.283	0	0	0	0.904	0.896	0.9	0.991	0.999
EPRS1	HSP90AA1	9606.ENSP00000355890	9606.ENSP00000335153	0.057	0	0	0	0.137	0.292	0	0.542	0.701
EPRS1	EEF1A1	9606.ENSP00000355890	9606.ENSP00000339063	0	0	0	0	0.138	0.091	0	0.534	0.603
EPRS1	HSPA1B	9606.ENSP00000355890	9606.ENSP00000364801	0.107	0	0	0	0.188	0.091	0	0.203	0.404
EPRS1	PHB	9606.ENSP00000355890	9606.ENSP00000479488	0.118	0	0	0	0.08	0.292	0	0.089	0.407
EPRS1	HDLBP	9606.ENSP00000355890	9606.ENSP00000375836	0	0	0	0	0.418	0.094	0	0.063	0.462
EPRS1	ENO1	9606.ENSP00000355890	9606.ENSP00000495530	0.241	0	0	0	0.214	0.094	0	0.197	0.508
EPRS1	HSPA8	9606.ENSP00000355890	9606.ENSP00000437125	0.107	0	0	0	0.222	0.204	0	0.291	0.556
EPRS1	HSP90AB1	9606.ENSP00000355890	9606.ENSP00000360609	0.057	0	0	0	0.13	0	0	0.537	0.588
EPRS1	ATP5F1A	9606.ENSP00000355890	9606.ENSP00000381736	0.097	0	0	0	0.345	0	0	0.38	0.601
EPRS1	SERBP1	9606.ENSP00000355890	9606.ENSP00000360034	0	0	0	0	0.269	0.485	0	0.122	0.64
EPRS1	RACK1	9606.ENSP00000355890	9606.ENSP00000426909	0	0	0	0	0.324	0.701	0	0.117	0.806
EPRS1	RPSA	9606.ENSP00000355890	9606.ENSP00000389351	0.25	0	0	0	0.548	0.488	0	0.342	0.87
EPRS1	GAPDH	9606.ENSP00000355890	9606.ENSP00000380070	0.113	0	0	0	0.162	0.136	0.9	0.994	0.999
EPS8L2	MYH9	9606.ENSP00000435585	9606.ENSP00000216181	0	0	0	0	0.062	0	0.5	0	0.51
EPS8L2	EPB41L1	9606.ENSP00000435585	9606.ENSP00000337168	0	0	0	0	0.081	0	0.5	0	0.52
EPS8L2	EZR	9606.ENSP00000435585	9606.ENSP00000338934	0	0	0	0	0.056	0	0.5	0.471	0.728
EPS8L2	SPTBN1	9606.ENSP00000435585	9606.ENSP00000349259	0	0	0	0	0.072	0	0.5	0.076	0.534
EPS8L2	MYO1C	9606.ENSP00000435585	9606.ENSP00000496954	0	0	0	0	0.115	0	0.5	0.051	0.543
ERBB2	HSPB1	9606.ENSP00000269571	9606.ENSP00000248553	0	0	0	0	0.055	0	0	0.434	0.442
ERBB2	NOTCH2	9606.ENSP00000269571	9606.ENSP00000256646	0	0	0	0	0.062	0.097	0	0.462	0.505
ERBB2	ADAM10	9606.ENSP00000269571	9606.ENSP00000260408	0	0	0	0	0.058	0	0	0.433	0.443
ERBB2	ITGAV	9606.ENSP00000269571	9606.ENSP00000261023	0	0	0	0	0.056	0.292	0	0.27	0.469
ERBB2	DNAJA3	9606.ENSP00000269571	9606.ENSP00000262375	0	0	0	0	0	0.101	0	0.48	0.513
ERBB2	STAT3	9606.ENSP00000269571	9606.ENSP00000264657	0	0	0	0	0.049	0.717	0	0.823	0.948
ERBB2	ERBB3	9606.ENSP00000269571	9606.ENSP00000267101	0	0	0.081	0.893	0.086	0.997	0.9	0.984	0.999
ERBB2	IQGAP1	9606.ENSP00000269571	9606.ENSP00000268182	0	0	0	0	0	0.292	0	0.724	0.796
ERBB2	MAP2K1	9606.ENSP00000269571	9606.ENSP00000302486	0	0	0	0.609	0	0.176	0	0.314	0.41
ERBB2	TLN1	9606.ENSP00000269571	9606.ENSP00000316029	0	0	0	0	0	0.212	0	0.287	0.414
ERBB2	DNM2	9606.ENSP00000269571	9606.ENSP00000373905	0	0	0	0	0.042	0.292	0	0.217	0.422
ERBB2	SLC2A1	9606.ENSP00000269571	9606.ENSP00000416293	0	0	0	0	0	0	0	0.432	0.432
ERBB2	CTTN	9606.ENSP00000269571	9606.ENSP00000365745	0	0	0	0	0.082	0.045	0	0.408	0.436
ERBB2	OCLN	9606.ENSP00000269571	9606.ENSP00000347379	0	0	0	0	0.128	0.148	0	0.305	0.439
ERBB2	PRKCD	9606.ENSP00000269571	9606.ENSP00000331602	0	0	0	0.559	0	0	0	0.442	0.442
ERBB2	CLTC	9606.ENSP00000269571	9606.ENSP00000479606	0	0	0	0	0	0.292	0	0.252	0.448
ERBB2	CPNE3	9606.ENSP00000269571	9606.ENSP00000477590	0	0	0	0	0.042	0.292	0	0.255	0.45
ERBB2	PPP2R1A	9606.ENSP00000269571	9606.ENSP00000324804	0	0	0	0	0.049	0.163	0	0.378	0.461
ERBB2	HSPA1B	9606.ENSP00000269571	9606.ENSP00000364801	0	0	0	0	0.054	0.23	0	0.334	0.473
ERBB2	PHB	9606.ENSP00000269571	9606.ENSP00000479488	0	0	0	0	0.056	0.171	0	0.38	0.473
ERBB2	TGFBR1	9606.ENSP00000269571	9606.ENSP00000447297	0	0	0	0.562	0	0.093	0	0.448	0.477
ERBB2	HSPA8	9606.ENSP00000269571	9606.ENSP00000437125	0	0	0	0	0.054	0	0	0.514	0.52
ERBB2	XRCC5	9606.ENSP00000269571	9606.ENSP00000375978	0	0	0	0	0	0	0	0.523	0.523
ERBB2	DIAPH1	9606.ENSP00000269571	9606.ENSP00000373706	0	0	0	0	0	0	0.5	0.103	0.532
ERBB2	GNAS	9606.ENSP00000269571	9606.ENSP00000360141	0	0	0	0	0	0.046	0	0.543	0.545
ERBB2	ACLY	9606.ENSP00000269571	9606.ENSP00000466259	0	0	0	0	0.043	0	0	0.582	0.582
ERBB2	ROCK2	9606.ENSP00000269571	9606.ENSP00000317985	0	0	0	0	0	0.091	0.5	0.264	0.636
ERBB2	TFRC	9606.ENSP00000269571	9606.ENSP00000376197	0	0	0	0	0.067	0.329	0	0.505	0.663
ERBB2	ANXA2	9606.ENSP00000269571	9606.ENSP00000346032	0	0	0	0	0	0.163	0	0.621	0.669
ERBB2	FASN	9606.ENSP00000269571	9606.ENSP00000304592	0	0	0	0	0.049	0	0	0.678	0.68
ERBB2	EPHB3	9606.ENSP00000269571	9606.ENSP00000332118	0	0	0	0.61	0.122	0.617	0	0.142	0.686
ERBB2	HSPA5	9606.ENSP00000269571	9606.ENSP00000324173	0	0	0	0	0	0.325	0	0.605	0.721
ERBB2	RHOC	9606.ENSP00000269571	9606.ENSP00000285735	0	0	0	0	0.088	0.096	0.5	0.404	0.721
ERBB2	ANXA5	9606.ENSP00000269571	9606.ENSP00000296511	0	0	0	0	0	0	0	0.758	0.758
ERBB2	GAPDH	9606.ENSP00000269571	9606.ENSP00000380070	0	0	0	0	0.055	0.422	0	0.673	0.806
ERBB2	EZR	9606.ENSP00000269571	9606.ENSP00000338934	0	0	0	0	0.062	0.607	0	0.673	0.869
ERBB2	ACTB	9606.ENSP00000269571	9606.ENSP00000494750	0	0	0	0	0	0.292	0	0.908	0.932
ERBB2	CTNND1	9606.ENSP00000269571	9606.ENSP00000382004	0	0	0	0	0.083	0	0.9	0.387	0.938
ERBB2	HSP90AB1	9606.ENSP00000269571	9606.ENSP00000360609	0	0	0	0	0	0.645	0	0.983	0.993
ERBB2	GRB7	9606.ENSP00000269571	9606.ENSP00000403459	0	0.048	0	0	0.443	0.84	0.5	0.99	0.999
ERBB2	EGFR	9606.ENSP00000269571	9606.ENSP00000275493	0	0	0.064	0.939	0.08	0.998	0.9	0.983	0.999
ERBB2	HSP90AA1	9606.ENSP00000269571	9606.ENSP00000335153	0	0	0	0	0	0.898	0.5	0.985	0.999
ERBB3	STAT3	9606.ENSP00000267101	9606.ENSP00000264657	0	0	0	0	0.044	0.071	0	0.902	0.905
ERBB3	EZR	9606.ENSP00000267101	9606.ENSP00000338934	0	0	0	0	0.049	0.216	0	0.282	0.418
ERBB3	PRKCD	9606.ENSP00000267101	9606.ENSP00000331602	0	0	0	0.558	0	0	0	0.421	0.421
ERBB3	GAPDH	9606.ENSP00000267101	9606.ENSP00000380070	0	0	0	0	0.055	0	0	0.48	0.487
ERBB3	DIAPH1	9606.ENSP00000267101	9606.ENSP00000373706	0	0	0	0	0	0	0.5	0.077	0.519
ERBB3	LLGL2	9606.ENSP00000267101	9606.ENSP00000376333	0	0	0	0	0.097	0	0	0.499	0.528
ERBB3	ACTB	9606.ENSP00000267101	9606.ENSP00000494750	0	0	0	0	0	0	0	0.531	0.531
ERBB3	MAP2K1	9606.ENSP00000267101	9606.ENSP00000302486	0	0	0	0.582	0	0.098	0	0.531	0.559
ERBB3	HSPA5	9606.ENSP00000267101	9606.ENSP00000324173	0	0	0	0	0	0.163	0	0.495	0.559
ERBB3	HSP90AB1	9606.ENSP00000267101	9606.ENSP00000360609	0	0	0	0	0	0.238	0	0.797	0.839
ERBB3	HSP90AA1	9606.ENSP00000267101	9606.ENSP00000335153	0	0	0	0	0	0.237	0.5	0.797	0.916
ERBB3	GRB7	9606.ENSP00000267101	9606.ENSP00000403459	0	0.011	0	0	0.14	0.635	0.5	0.799	0.964
ERBB3	EGFR	9606.ENSP00000267101	9606.ENSP00000275493	0	0	0.061	0.91	0.042	0.986	0.8	0.984	0.999
ERBB3	ERBB2	9606.ENSP00000267101	9606.ENSP00000269571	0	0	0.081	0.893	0.086	0.997	0.9	0.984	0.999
ERLIN2	CANX	9606.ENSP00000428112	9606.ENSP00000247461	0	0	0	0	0.056	0.528	0	0.347	0.683
ERLIN2	STOM	9606.ENSP00000428112	9606.ENSP00000286713	0	0	0	0	0.042	0.21	0	0.611	0.68
ERLIN2	HSPA5	9606.ENSP00000428112	9606.ENSP00000324173	0	0	0	0	0.044	0.449	0	0.21	0.547
ERLIN2	ITPR3	9606.ENSP00000428112	9606.ENSP00000363435	0	0	0	0	0.042	0.078	0	0.399	0.423
ERLIN2	LRRFIP1	9606.ENSP00000428112	9606.ENSP00000375857	0	0	0	0	0.042	0	0.4	0.064	0.415
ERLIN2	ATP2A2	9606.ENSP00000428112	9606.ENSP00000440045	0	0	0	0	0.082	0.292	0	0.157	0.404
ERLIN2	PHB2	9606.ENSP00000428112	9606.ENSP00000441875	0	0	0	0	0.068	0.045	0	0.464	0.481
ERLIN2	SLC33A1	9606.ENSP00000428112	9606.ENSP00000496241	0	0	0	0	0.141	0	0	0.451	0.508
ERLIN2	PHB	9606.ENSP00000428112	9606.ENSP00000479488	0	0	0	0	0.063	0.294	0	0.988	0.991
ESYT1	BAIAP2L1	9606.ENSP00000267113	9606.ENSP00000005260	0	0	0	0	0	0	0.4	0	0.4
ESYT1	EXOC2	9606.ENSP00000267113	9606.ENSP00000230449	0	0	0	0	0.163	0.201	0	0.182	0.405
ESYT1	OSBP	9606.ENSP00000267113	9606.ENSP00000263847	0	0	0	0	0.094	0.218	0	0.635	0.719
ESYT1	RAB7A	9606.ENSP00000267113	9606.ENSP00000265062	0	0	0	0	0.049	0.309	0.4	0.074	0.586
ESYT1	KTN1	9606.ENSP00000267113	9606.ENSP00000378725	0	0	0	0	0.057	0	0.4	0	0.41
ESYT1	DIAPH1	9606.ENSP00000267113	9606.ENSP00000373706	0	0	0	0	0.109	0	0.4	0	0.442
ESYT1	ACTB	9606.ENSP00000267113	9606.ENSP00000494750	0	0	0	0	0.067	0	0.4	0.094	0.448
ESYT1	ACTN1	9606.ENSP00000267113	9606.ENSP00000377941	0	0	0	0	0.114	0	0.4	0.052	0.452
ESYT1	RHOG	9606.ENSP00000267113	9606.ENSP00000339467	0	0	0	0	0.06	0.125	0.5	0	0.552
ESYT1	VAPB	9606.ENSP00000267113	9606.ENSP00000417175	0	0	0	0	0.049	0.212	0	0.482	0.578
ESYT1	VAPA	9606.ENSP00000267113	9606.ENSP00000345656	0	0	0	0	0.042	0.198	0	0.541	0.617
ESYT1	ESYT2	9606.ENSP00000267113	9606.ENSP00000499020	0	0	0	0.889	0.138	0.829	0.8	0.131	0.97
ESYT2	OSBP	9606.ENSP00000499020	9606.ENSP00000263847	0	0	0	0	0.118	0.33	0	0.486	0.67
ESYT2	ESYT1	9606.ENSP00000499020	9606.ENSP00000267113	0	0	0	0.889	0.138	0.829	0.8	0.131	0.97
ESYT2	FAM120A	9606.ENSP00000499020	9606.ENSP00000277165	0	0	0	0	0.095	0	0	0.415	0.448
ESYT2	VAPA	9606.ENSP00000499020	9606.ENSP00000345656	0	0	0	0	0.055	0.194	0	0.477	0.566
ESYT2	VAPB	9606.ENSP00000499020	9606.ENSP00000417175	0	0	0	0	0.049	0.222	0	0.437	0.547
EXOC2	MYH9	9606.ENSP00000230449	9606.ENSP00000216181	0	0	0	0	0.05	0	0.4	0	0.405
EXOC2	ESYT1	9606.ENSP00000230449	9606.ENSP00000267113	0	0	0	0	0.163	0.201	0	0.182	0.405
EXOC2	COPB1	9606.ENSP00000230449	9606.ENSP00000249923	0	0	0	0	0.086	0	0	0.378	0.408
EXOC2	RAB6A	9606.ENSP00000230449	9606.ENSP00000311449	0	0	0	0	0.109	0	0	0.368	0.413
EXOC2	RAB5A	9606.ENSP00000230449	9606.ENSP00000273047	0	0	0	0	0.095	0	0	0.401	0.435
EXOC2	STXBP1	9606.ENSP00000230449	9606.ENSP00000362399	0	0	0	0	0.057	0.255	0	0.273	0.444
EXOC2	SCFD1	9606.ENSP00000230449	9606.ENSP00000390783	0	0	0	0	0.067	0	0	0.466	0.481
EXOC2	NSF	9606.ENSP00000230449	9606.ENSP00000381293	0	0	0	0	0.056	0.088	0	0.448	0.483
EXOC2	COG3	9606.ENSP00000230449	9606.ENSP00000258654	0	0	0	0	0.074	0	0	0.486	0.504
EXOC2	MYO1C	9606.ENSP00000230449	9606.ENSP00000496954	0	0	0	0	0.049	0	0.5	0.057	0.512
EXOC2	FLNA	9606.ENSP00000230449	9606.ENSP00000358866	0	0	0	0	0.042	0	0	0.54	0.54
EXOC2	ARF6	9606.ENSP00000230449	9606.ENSP00000298316	0	0	0	0	0.063	0.109	0	0.506	0.552
EXOC2	FLNB	9606.ENSP00000230449	9606.ENSP00000420213	0	0	0	0	0.07	0	0	0.557	0.571
EXOC2	RAB14	9606.ENSP00000230449	9606.ENSP00000362946	0	0	0	0	0.082	0.109	0.5	0.224	0.64
EXOC2	EGFR	9606.ENSP00000230449	9606.ENSP00000275493	0	0	0	0	0.042	0.292	0	0.515	0.642
EXOC2	RAB13	9606.ENSP00000230449	9606.ENSP00000357564	0	0	0	0	0.042	0.292	0.5	0.271	0.72
EXOC2	RAB10	9606.ENSP00000230449	9606.ENSP00000264710	0	0	0	0	0.085	0.292	0.5	0.478	0.808
EXOC2	ARHGEF2	9606.ENSP00000230449	9606.ENSP00000354837	0	0	0	0	0.057	0	0	0.908	0.909
EXOC2	EXOC4	9606.ENSP00000230449	9606.ENSP00000253861	0	0	0	0	0.511	0.992	0.9	0.998	0.999
EXOC2	EXOC3	9606.ENSP00000230449	9606.ENSP00000425587	0	0	0	0	0.067	0.985	0.8	0.998	0.999
EXOC3	MYH9	9606.ENSP00000425587	9606.ENSP00000216181	0	0	0	0	0.06	0	0.4	0	0.411
EXOC3	EXOC2	9606.ENSP00000425587	9606.ENSP00000230449	0	0	0	0	0.067	0.985	0.8	0.998	0.999
EXOC3	EXOC4	9606.ENSP00000425587	9606.ENSP00000253861	0	0	0	0	0.116	0.985	0.8	0.999	0.999
EXOC3	COG3	9606.ENSP00000425587	9606.ENSP00000258654	0	0	0	0	0.104	0	0	0.455	0.491
EXOC3	RAB10	9606.ENSP00000425587	9606.ENSP00000264710	0	0	0	0	0.06	0.249	0.5	0.432	0.773
EXOC3	EGFR	9606.ENSP00000425587	9606.ENSP00000275493	0	0	0	0	0.047	0.421	0	0.072	0.443
EXOC3	RAB13	9606.ENSP00000425587	9606.ENSP00000357564	0	0	0	0	0.042	0.249	0.5	0.27	0.702
EXOC3	STXBP1	9606.ENSP00000425587	9606.ENSP00000362399	0	0	0	0	0.068	0.306	0	0.381	0.565
EXOC3	RAB14	9606.ENSP00000425587	9606.ENSP00000362946	0	0	0	0	0.074	0.045	0.5	0.304	0.651
EXOC3	NSF	9606.ENSP00000425587	9606.ENSP00000381293	0	0	0	0	0.064	0	0	0.516	0.528
EXOC3	SCFD1	9606.ENSP00000425587	9606.ENSP00000390783	0	0	0	0	0.057	0	0	0.471	0.48
EXOC3	MYO1C	9606.ENSP00000425587	9606.ENSP00000496954	0	0	0	0	0.049	0	0.5	0.091	0.53
EXOC4	MYH9	9606.ENSP00000253861	9606.ENSP00000216181	0	0	0	0	0.049	0	0.4	0.073	0.424
EXOC4	EXOC2	9606.ENSP00000253861	9606.ENSP00000230449	0	0	0	0	0.511	0.992	0.9	0.998	0.999
EXOC4	LLGL2	9606.ENSP00000253861	9606.ENSP00000376333	0	0	0	0	0.05	0.287	0	0.205	0.414
EXOC4	RAB5A	9606.ENSP00000253861	9606.ENSP00000273047	0	0	0	0	0.05	0	0	0.434	0.439
EXOC4	EGFR	9606.ENSP00000253861	9606.ENSP00000275493	0	0	0	0	0.044	0.421	0	0.101	0.458
EXOC4	MYO1C	9606.ENSP00000253861	9606.ENSP00000496954	0	0	0	0	0.047	0	0.5	0.07	0.518
EXOC4	RRAS2	9606.ENSP00000253861	9606.ENSP00000256196	0	0	0	0	0.074	0.47	0	0.101	0.521
EXOC4	ARF6	9606.ENSP00000253861	9606.ENSP00000298316	0	0	0	0	0.057	0.125	0	0.478	0.532
EXOC4	COG3	9606.ENSP00000253861	9606.ENSP00000258654	0	0	0	0	0.074	0	0	0.528	0.545
EXOC4	STXBP1	9606.ENSP00000253861	9606.ENSP00000362399	0	0	0	0	0.056	0.377	0	0.301	0.553
EXOC4	RAB14	9606.ENSP00000253861	9606.ENSP00000362946	0	0	0	0	0.054	0.125	0.5	0.27	0.657
EXOC4	RAB13	9606.ENSP00000253861	9606.ENSP00000357564	0	0	0	0	0.044	0.302	0.5	0.349	0.753
EXOC4	RAB10	9606.ENSP00000253861	9606.ENSP00000264710	0	0	0	0	0.06	0.302	0.5	0.503	0.815
EXOC4	IQGAP1	9606.ENSP00000253861	9606.ENSP00000268182	0	0	0	0	0.049	0	0	0.933	0.934
EXOC4	EXOC3	9606.ENSP00000253861	9606.ENSP00000425587	0	0	0	0	0.116	0.985	0.8	0.999	0.999
EZR	MISP	9606.ENSP00000338934	9606.ENSP00000215582	0	0	0	0	0.068	0.484	0	0.201	0.582
EZR	MYH9	9606.ENSP00000338934	9606.ENSP00000216181	0	0	0	0	0.127	0.057	0.8	0.542	0.914
EZR	CORO1A	9606.ENSP00000338934	9606.ENSP00000219150	0	0	0	0	0.056	0	0	0.478	0.486
EZR	ERBB3	9606.ENSP00000338934	9606.ENSP00000267101	0	0	0	0	0.049	0.216	0	0.282	0.418
EZR	IQGAP1	9606.ENSP00000338934	9606.ENSP00000268182	0	0	0	0	0.14	0.295	0	0.907	0.938
EZR	ERBB2	9606.ENSP00000338934	9606.ENSP00000269571	0	0	0	0	0.062	0.607	0	0.673	0.869
EZR	EGFR	9606.ENSP00000338934	9606.ENSP00000275493	0	0	0	0	0.047	0.441	0	0.813	0.891
EZR	RHOC	9606.ENSP00000338934	9606.ENSP00000285735	0	0	0	0	0.112	0.126	0	0.342	0.445
EZR	ARF6	9606.ENSP00000338934	9606.ENSP00000298316	0	0	0	0	0.067	0.071	0	0.394	0.429
EZR	TLN1	9606.ENSP00000338934	9606.ENSP00000316029	0	0	0	0.555	0.056	0.066	0	0.788	0.797
EZR	ROCK2	9606.ENSP00000338934	9606.ENSP00000317985	0	0	0	0	0.059	0.065	0	0.435	0.46
EZR	CALR	9606.ENSP00000338934	9606.ENSP00000320866	0	0	0	0	0.062	0.183	0	0.484	0.571
EZR	AP2A2	9606.ENSP00000338934	9606.ENSP00000327694	0	0	0	0	0.042	0	0.5	0.05	0.505
EZR	HSP90AA1	9606.ENSP00000338934	9606.ENSP00000335153	0	0	0	0	0.088	0.045	0	0.952	0.954
EZR	EPB41L1	9606.ENSP00000338934	9606.ENSP00000337168	0	0	0	0.649	0	0.12	0.8	0.472	0.899
EZR	DIAPH1	9606.ENSP00000338934	9606.ENSP00000373706	0	0	0	0	0.159	0	0	0.32	0.404
EZR	SCRIB	9606.ENSP00000338934	9606.ENSP00000349486	0	0	0	0	0.044	0.139	0	0.35	0.418
EZR	PHB	9606.ENSP00000338934	9606.ENSP00000479488	0	0	0	0	0.065	0.292	0	0.202	0.425
EZR	ENO1	9606.ENSP00000338934	9606.ENSP00000495530	0	0	0	0	0.14	0.187	0	0.272	0.446
EZR	RACK1	9606.ENSP00000338934	9606.ENSP00000426909	0	0	0	0	0.067	0	0	0.438	0.453
EZR	CAPN1	9606.ENSP00000338934	9606.ENSP00000431984	0	0	0	0	0.051	0.292	0	0.265	0.464
EZR	GAPDH	9606.ENSP00000338934	9606.ENSP00000380070	0	0	0	0	0.071	0	0	0.455	0.473
EZR	LIMA1	9606.ENSP00000338934	9606.ENSP00000378400	0	0	0	0	0.066	0.166	0	0.379	0.474
EZR	RAB25	9606.ENSP00000338934	9606.ENSP00000354376	0	0	0	0	0.067	0.071	0	0.456	0.487
EZR	AFDN	9606.ENSP00000338934	9606.ENSP00000355771	0	0	0	0	0.067	0.128	0	0.453	0.516
EZR	OCLN	9606.ENSP00000338934	9606.ENSP00000347379	0	0	0	0	0.049	0.124	0	0.472	0.522
EZR	EEF1A1	9606.ENSP00000338934	9606.ENSP00000339063	0	0	0	0	0.079	0	0	0.502	0.522
EZR	AP2M1	9606.ENSP00000338934	9606.ENSP00000403362	0	0	0	0	0.049	0	0.5	0.094	0.531
EZR	PDCD6IP	9606.ENSP00000338934	9606.ENSP00000411825	0	0	0	0	0.058	0.16	0	0.455	0.531
EZR	AP2A1	9606.ENSP00000338934	9606.ENSP00000351926	0	0	0	0	0.047	0.073	0.5	0.071	0.534
EZR	CTNND1	9606.ENSP00000338934	9606.ENSP00000382004	0	0	0	0	0.044	0.128	0	0.509	0.555
EZR	AP2B1	9606.ENSP00000338934	9606.ENSP00000483185	0	0	0	0	0.07	0	0.5	0.124	0.557
EZR	ACTN1	9606.ENSP00000338934	9606.ENSP00000377941	0	0	0	0	0.054	0.367	0	0.358	0.581
EZR	DAG1	9606.ENSP00000338934	9606.ENSP00000442600	0	0	0	0	0.065	0	0	0.609	0.618
EZR	FLNB	9606.ENSP00000338934	9606.ENSP00000420213	0	0	0	0	0.119	0	0	0.601	0.634
EZR	CFL1	9606.ENSP00000338934	9606.ENSP00000432660	0	0	0	0	0.063	0	0	0.627	0.636
EZR	CLTC	9606.ENSP00000338934	9606.ENSP00000479606	0	0	0	0	0.06	0	0.5	0.356	0.671
EZR	SPTBN1	9606.ENSP00000338934	9606.ENSP00000349259	0	0	0	0	0.147	0.071	0.5	0.284	0.678
EZR	IGSF8	9606.ENSP00000338934	9606.ENSP00000357065	0	0	0	0	0	0	0	0.693	0.693
EZR	ANXA2	9606.ENSP00000338934	9606.ENSP00000346032	0	0	0	0	0.145	0	0	0.691	0.725
EZR	EPS8L2	9606.ENSP00000338934	9606.ENSP00000435585	0	0	0	0	0.056	0	0.5	0.471	0.728
EZR	CTTN	9606.ENSP00000338934	9606.ENSP00000365745	0	0	0	0	0.042	0	0	0.747	0.747
EZR	FLNA	9606.ENSP00000338934	9606.ENSP00000358866	0	0	0	0	0.057	0	0	0.757	0.761
EZR	MYO1C	9606.ENSP00000338934	9606.ENSP00000496954	0	0	0	0	0.093	0	0.8	0.167	0.835
EZR	HSP90AB1	9606.ENSP00000338934	9606.ENSP00000360609	0	0	0	0	0.108	0.045	0	0.922	0.927
EZR	AHNAK	9606.ENSP00000338934	9606.ENSP00000367263	0	0	0	0	0.075	0.435	0	0.927	0.958
EZR	ACTB	9606.ENSP00000338934	9606.ENSP00000494750	0	0	0	0	0.087	0.126	0.9	0.814	0.983
FAM120A	ESYT2	9606.ENSP00000277165	9606.ENSP00000499020	0	0	0	0	0.095	0	0	0.415	0.448
FAM120A	STAU1	9606.ENSP00000277165	9606.ENSP00000360922	0	0	0	0	0.067	0.415	0	0.148	0.494
FAM120A	CSDE1	9606.ENSP00000277165	9606.ENSP00000481762	0	0	0	0	0.054	0.329	0	0.298	0.515
FASN	SORT1	9606.ENSP00000304592	9606.ENSP00000256637	0	0	0	0	0	0	0	0.417	0.416
FASN	STAT3	9606.ENSP00000304592	9606.ENSP00000264657	0	0	0	0	0.042	0	0	0.444	0.445
FASN	ERBB2	9606.ENSP00000304592	9606.ENSP00000269571	0	0	0	0	0.049	0	0	0.678	0.68
FASN	EGFR	9606.ENSP00000304592	9606.ENSP00000275493	0	0	0	0	0.063	0	0	0.444	0.456
FASN	LPCAT1	9606.ENSP00000304592	9606.ENSP00000283415	0	0	0	0	0.083	0.059	0	0.449	0.483
FASN	HK2	9606.ENSP00000304592	9606.ENSP00000290573	0	0	0	0	0.102	0.073	0	0.591	0.63
FASN	SUCLG2	9606.ENSP00000304592	9606.ENSP00000419325	0	0	0	0	0.204	0.071	0	0.294	0.433
FASN	SLC1A5	9606.ENSP00000304592	9606.ENSP00000444408	0	0	0	0	0.08	0	0	0.415	0.438
FASN	ENO1	9606.ENSP00000304592	9606.ENSP00000495530	0	0	0	0	0.067	0	0	0.443	0.458
FASN	HSPA5	9606.ENSP00000304592	9606.ENSP00000324173	0	0	0	0	0	0.162	0	0.379	0.458
FASN	PDCD6IP	9606.ENSP00000304592	9606.ENSP00000411825	0	0	0	0	0	0.073	0	0.465	0.483
FASN	AP2M1	9606.ENSP00000304592	9606.ENSP00000403362	0	0	0	0	0.06	0.164	0	0.403	0.489
FASN	ANXA2	9606.ENSP00000304592	9606.ENSP00000346032	0	0	0	0	0	0	0	0.494	0.493
FASN	FLNA	9606.ENSP00000304592	9606.ENSP00000358866	0	0	0	0	0.122	0.059	0	0.444	0.5
FASN	G6PD	9606.ENSP00000304592	9606.ENSP00000377192	0	0	0	0	0.084	0	0	0.494	0.516
FASN	HSP90AA1	9606.ENSP00000304592	9606.ENSP00000335153	0	0	0	0	0.049	0.32	0	0.33	0.529
FASN	RAB18	9606.ENSP00000304592	9606.ENSP00000478479	0	0	0	0	0	0.073	0	0.533	0.548
FASN	PFKM	9606.ENSP00000304592	9606.ENSP00000496597	0	0	0	0	0.042	0	0	0.561	0.561
FASN	SLC2A1	9606.ENSP00000304592	9606.ENSP00000416293	0	0	0	0	0.068	0	0	0.562	0.574
FASN	HSPA1B	9606.ENSP00000304592	9606.ENSP00000364801	0	0	0	0	0.062	0	0	0.589	0.598
FASN	HSP90AB1	9606.ENSP00000304592	9606.ENSP00000360609	0	0	0	0	0.058	0.132	0	0.561	0.61
FASN	ACTB	9606.ENSP00000304592	9606.ENSP00000494750	0	0	0	0	0.065	0	0	0.616	0.626
FASN	GAPDH	9606.ENSP00000304592	9606.ENSP00000380070	0	0	0	0	0.067	0	0	0.709	0.716
FASN	ACSL5	9606.ENSP00000304592	9606.ENSP00000348429	0.057	0	0	0	0	0	0.9	0.557	0.954
FASN	ACSL3	9606.ENSP00000304592	9606.ENSP00000350012	0.057	0	0	0	0.08	0.059	0.9	0.631	0.964
FASN	ACLY	9606.ENSP00000304592	9606.ENSP00000466259	0	0	0	0	0.75	0.087	0.8	0.894	0.994
FLNA	MYH9	9606.ENSP00000358866	9606.ENSP00000216181	0	0	0	0	0.359	0.384	0	0.677	0.861
FLNA	EXOC2	9606.ENSP00000358866	9606.ENSP00000230449	0	0	0	0	0.042	0	0	0.54	0.54
FLNA	ITGAV	9606.ENSP00000358866	9606.ENSP00000261023	0	0	0	0	0.09	0	0.65	0.219	0.729
FLNA	STAT3	9606.ENSP00000358866	9606.ENSP00000264657	0	0	0	0	0.067	0	0	0.515	0.528
FLNA	IQGAP1	9606.ENSP00000358866	9606.ENSP00000268182	0	0	0	0	0.176	0.163	0	0.937	0.952
FLNA	CAPN2	9606.ENSP00000358866	9606.ENSP00000295006	0	0	0	0	0.093	0	0	0.372	0.407
FLNA	ANXA5	9606.ENSP00000358866	9606.ENSP00000296511	0	0	0	0	0.082	0	0.4	0.191	0.516
FLNA	ARF6	9606.ENSP00000358866	9606.ENSP00000298316	0	0	0	0	0.06	0.048	0	0.538	0.551
FLNA	FASN	9606.ENSP00000358866	9606.ENSP00000304592	0	0	0	0	0.122	0.059	0	0.444	0.5
FLNA	TLN1	9606.ENSP00000358866	9606.ENSP00000316029	0	0	0	0	0.243	0	0.4	0.996	0.998
FLNA	HSP90AA1	9606.ENSP00000358866	9606.ENSP00000335153	0	0	0	0	0.061	0.132	0	0.51	0.566
FLNA	EZR	9606.ENSP00000358866	9606.ENSP00000338934	0	0	0	0	0.057	0	0	0.757	0.761
FLNA	CORO1B	9606.ENSP00000358866	9606.ENSP00000340211	0	0	0	0	0.086	0.24	0	0.212	0.405
FLNA	ANXA2	9606.ENSP00000358866	9606.ENSP00000346032	0	0	0	0	0.129	0.22	0	0.633	0.729
FLNA	TES	9606.ENSP00000358866	9606.ENSP00000350937	0	0	0	0	0.058	0.388	0	0.086	0.427
FLNA	MYO1C	9606.ENSP00000358866	9606.ENSP00000496954	0	0	0	0	0.249	0.128	0	0.162	0.403
FLNA	CAPN1	9606.ENSP00000358866	9606.ENSP00000431984	0	0	0	0	0.105	0	0	0.364	0.407
FLNA	ECT2	9606.ENSP00000358866	9606.ENSP00000376457	0	0	0	0	0	0.314	0	0.171	0.407
FLNA	PDCD6IP	9606.ENSP00000358866	9606.ENSP00000411825	0	0	0	0	0.042	0	0	0.415	0.415
FLNA	AHNAK	9606.ENSP00000358866	9606.ENSP00000367263	0	0	0	0	0.18	0	0	0.338	0.434
FLNA	MYO6	9606.ENSP00000358866	9606.ENSP00000358994	0	0	0	0	0.055	0.152	0	0.394	0.472
FLNA	GAPDH	9606.ENSP00000358866	9606.ENSP00000380070	0	0	0	0	0.096	0	0	0.442	0.474
FLNA	CKAP5	9606.ENSP00000358866	9606.ENSP00000432768	0	0	0	0	0.05	0	0	0.475	0.48
FLNA	HSPA1B	9606.ENSP00000358866	9606.ENSP00000364801	0	0	0	0	0.057	0	0	0.492	0.5
FLNA	HSPA8	9606.ENSP00000358866	9606.ENSP00000437125	0	0	0	0	0.058	0	0	0.507	0.516
FLNA	ENO1	9606.ENSP00000358866	9606.ENSP00000495530	0	0	0	0	0.079	0	0	0.558	0.575
FLNA	CORO1C	9606.ENSP00000358866	9606.ENSP00000394496	0	0	0	0	0.115	0.226	0	0.505	0.631
FLNA	DAG1	9606.ENSP00000358866	9606.ENSP00000442600	0	0	0	0	0.067	0	0.54	0.231	0.641
FLNA	LIMA1	9606.ENSP00000358866	9606.ENSP00000378400	0	0	0	0	0.081	0.169	0	0.571	0.644
FLNA	CTTN	9606.ENSP00000358866	9606.ENSP00000365745	0	0	0	0	0.052	0.273	0	0.554	0.667
FLNA	DNM1L	9606.ENSP00000358866	9606.ENSP00000449089	0	0	0	0	0.044	0	0	0.688	0.688
FLNA	ACTN1	9606.ENSP00000358866	9606.ENSP00000377941	0	0	0	0.583	0.314	0.069	0	0.591	0.716
FLNA	ACTB	9606.ENSP00000358866	9606.ENSP00000494750	0	0	0	0	0.144	0.205	0	0.661	0.75
FLNA	HSP90AB1	9606.ENSP00000358866	9606.ENSP00000360609	0	0	0	0	0.08	0.623	0	0.58	0.842
FLNA	CFL1	9606.ENSP00000358866	9606.ENSP00000432660	0	0	0	0	0.099	0.231	0	0.888	0.916
FLNA	FLNB	9606.ENSP00000358866	9606.ENSP00000420213	0	0	0.053	0.974	0.14	0.658	0.9	0.389	0.979
FLNB	MYH9	9606.ENSP00000420213	9606.ENSP00000216181	0	0	0	0	0.17	0.152	0	0.444	0.575
FLNB	EXOC2	9606.ENSP00000420213	9606.ENSP00000230449	0	0	0	0	0.07	0	0	0.557	0.571
FLNB	COG3	9606.ENSP00000420213	9606.ENSP00000258654	0	0	0	0	0.049	0	0	0.52	0.524
FLNB	ITGAV	9606.ENSP00000420213	9606.ENSP00000261023	0	0	0	0	0.095	0	0.65	0.201	0.724
FLNB	IQGAP1	9606.ENSP00000420213	9606.ENSP00000268182	0	0	0	0	0.067	0.163	0	0.389	0.481
FLNB	TLN1	9606.ENSP00000420213	9606.ENSP00000316029	0	0	0	0	0.081	0	0	0.995	0.995
FLNB	HSP90AA1	9606.ENSP00000420213	9606.ENSP00000335153	0	0	0	0	0.061	0	0	0.45	0.461
FLNB	EZR	9606.ENSP00000420213	9606.ENSP00000338934	0	0	0	0	0.119	0	0	0.601	0.634
FLNB	MAP4	9606.ENSP00000420213	9606.ENSP00000353375	0	0	0	0	0.06	0.206	0	0.326	0.453
FLNB	FLNA	9606.ENSP00000420213	9606.ENSP00000358866	0	0	0.053	0.974	0.14	0.658	0.9	0.389	0.979
FLNB	HSP90AB1	9606.ENSP00000420213	9606.ENSP00000360609	0	0	0	0	0.078	0	0	0.452	0.473
FLNB	CTTN	9606.ENSP00000420213	9606.ENSP00000365745	0	0	0	0	0.074	0.216	0	0.513	0.616
FLNB	AHNAK	9606.ENSP00000420213	9606.ENSP00000367263	0	0	0	0	0.098	0.228	0	0.284	0.458
FLNB	LIMA1	9606.ENSP00000420213	9606.ENSP00000378400	0	0	0	0	0.132	0.153	0	0.563	0.651
FLNB	DAG1	9606.ENSP00000420213	9606.ENSP00000442600	0	0	0	0	0.255	0	0	0.248	0.415
FLNB	ENO1	9606.ENSP00000420213	9606.ENSP00000495530	0	0	0	0	0.071	0	0	0.476	0.492
FLNB	ACTB	9606.ENSP00000420213	9606.ENSP00000494750	0	0	0	0	0.055	0.058	0	0.583	0.597
FLNB	CFL1	9606.ENSP00000420213	9606.ENSP00000432660	0	0	0	0	0.055	0	0	0.827	0.829
G6PD	HSPB1	9606.ENSP00000377192	9606.ENSP00000248553	0	0	0	0	0.072	0.422	0	0.689	0.818
G6PD	HK2	9606.ENSP00000377192	9606.ENSP00000290573	0	0	0	0	0.11	0	0.83	0.666	0.945
G6PD	FASN	9606.ENSP00000377192	9606.ENSP00000304592	0	0	0	0	0.084	0	0	0.494	0.516
G6PD	SLC25A5	9606.ENSP00000377192	9606.ENSP00000360671	0	0	0	0	0.049	0	0	0.481	0.485
G6PD	ACTB	9606.ENSP00000377192	9606.ENSP00000494750	0	0	0	0	0.147	0.087	0	0.446	0.532
G6PD	SLC2A1	9606.ENSP00000377192	9606.ENSP00000416293	0	0	0	0	0.088	0	0	0.592	0.612
G6PD	PFKM	9606.ENSP00000377192	9606.ENSP00000496597	0	0	0	0	0.042	0	0	0.679	0.68
G6PD	ACLY	9606.ENSP00000377192	9606.ENSP00000466259	0	0	0	0	0.076	0	0	0.777	0.785
G6PD	ENO1	9606.ENSP00000377192	9606.ENSP00000495530	0	0	0	0	0.097	0	0.8	0.508	0.903
G6PD	GAPDH	9606.ENSP00000377192	9606.ENSP00000380070	0.069	0	0	0	0.323	0.09	0.8	0.783	0.97
GAPDH	MYH9	9606.ENSP00000380070	9606.ENSP00000216181	0	0	0	0	0.099	0	0	0.551	0.578
GAPDH	NAMPT	9606.ENSP00000380070	9606.ENSP00000222553	0	0	0	0	0.082	0	0	0.485	0.507
GAPDH	SLC25A11	9606.ENSP00000380070	9606.ENSP00000225665	0	0	0	0	0.324	0	0	0.248	0.47
GAPDH	SLC25A3	9606.ENSP00000380070	9606.ENSP00000228318	0	0	0	0	0.419	0.3	0	0.2	0.646
GAPDH	CANX	9606.ENSP00000380070	9606.ENSP00000247461	0	0	0	0	0.067	0	0	0.824	0.828
GAPDH	HSPB1	9606.ENSP00000380070	9606.ENSP00000248553	0	0	0	0	0.162	0	0	0.623	0.671
GAPDH	YWHAH	9606.ENSP00000380070	9606.ENSP00000248975	0	0	0	0	0.108	0.095	0	0.455	0.522
GAPDH	NOTCH2	9606.ENSP00000380070	9606.ENSP00000256646	0	0	0	0	0	0.071	0	0.507	0.523
GAPDH	ADAM10	9606.ENSP00000380070	9606.ENSP00000260408	0	0	0	0	0.046	0	0	0.47	0.473
GAPDH	ITGAV	9606.ENSP00000380070	9606.ENSP00000261023	0	0	0	0	0.049	0	0	0.467	0.472
GAPDH	ATP5F1B	9606.ENSP00000380070	9606.ENSP00000262030	0.041	0	0	0	0.441	0	0	0.586	0.759
GAPDH	CUL3	9606.ENSP00000380070	9606.ENSP00000264414	0	0	0	0	0.067	0.062	0	0.427	0.455
GAPDH	STAT3	9606.ENSP00000380070	9606.ENSP00000264657	0	0	0	0	0.067	0	0	0.801	0.807
GAPDH	ERBB3	9606.ENSP00000380070	9606.ENSP00000267101	0	0	0	0	0.055	0	0	0.48	0.487
GAPDH	ERBB2	9606.ENSP00000380070	9606.ENSP00000269571	0	0	0	0	0.055	0.422	0	0.673	0.806
GAPDH	RAB5A	9606.ENSP00000380070	9606.ENSP00000273047	0	0	0	0	0.058	0	0	0.478	0.487
GAPDH	ATP6V1A	9606.ENSP00000380070	9606.ENSP00000273398	0.044	0	0	0	0.122	0	0	0.395	0.448
GAPDH	EGFR	9606.ENSP00000380070	9606.ENSP00000275493	0	0	0	0	0.06	0.779	0	0.803	0.955
GAPDH	RPS3	9606.ENSP00000380070	9606.ENSP00000278572	0.085	0	0	0	0.3	0.11	0	0.515	0.686
GAPDH	SLC25A4	9606.ENSP00000380070	9606.ENSP00000281456	0	0	0	0	0.117	0	0	0.454	0.497
GAPDH	RHOC	9606.ENSP00000380070	9606.ENSP00000285735	0	0	0	0	0.072	0.071	0	0.398	0.436
GAPDH	HK2	9606.ENSP00000380070	9606.ENSP00000290573	0	0	0	0	0.106	0	0	0.639	0.663
GAPDH	CCT3	9606.ENSP00000380070	9606.ENSP00000295688	0	0	0	0	0.39	0.068	0	0.462	0.667
GAPDH	ANXA5	9606.ENSP00000380070	9606.ENSP00000296511	0	0	0	0	0.078	0	0	0.941	0.943
GAPDH	MAP2K1	9606.ENSP00000380070	9606.ENSP00000302486	0	0	0	0	0.074	0.071	0	0.632	0.655
GAPDH	FASN	9606.ENSP00000380070	9606.ENSP00000304592	0	0	0	0	0.067	0	0	0.709	0.716
GAPDH	TLN1	9606.ENSP00000380070	9606.ENSP00000316029	0	0	0	0	0.056	0	0	0.433	0.442
GAPDH	ROCK2	9606.ENSP00000380070	9606.ENSP00000317985	0	0	0	0	0.042	0	0	0.443	0.443
GAPDH	CALR	9606.ENSP00000380070	9606.ENSP00000320866	0	0	0	0	0.095	0	0	0.743	0.757
GAPDH	HSPA5	9606.ENSP00000380070	9606.ENSP00000324173	0.045	0	0	0	0.077	0.11	0	0.782	0.806
GAPDH	PPP2R1A	9606.ENSP00000380070	9606.ENSP00000324804	0	0	0	0	0.32	0.093	0	0.265	0.507
GAPDH	KARS1	9606.ENSP00000380070	9606.ENSP00000325448	0.056	0	0	0	0.146	0.089	0	0.363	0.47
GAPDH	HSP90AA1	9606.ENSP00000380070	9606.ENSP00000335153	0	0	0	0	0.342	0.336	0	0.836	0.922
GAPDH	MTDH	9606.ENSP00000380070	9606.ENSP00000338235	0	0	0	0	0.055	0.068	0	0.394	0.42
GAPDH	EZR	9606.ENSP00000380070	9606.ENSP00000338934	0	0	0	0	0.071	0	0	0.455	0.473
GAPDH	EEF1A1	9606.ENSP00000380070	9606.ENSP00000339063	0	0	0	0	0.341	0.624	0	0.898	0.972
GAPDH	ANXA2	9606.ENSP00000380070	9606.ENSP00000346032	0	0	0	0	0.121	0	0	0.686	0.712
GAPDH	OCLN	9606.ENSP00000380070	9606.ENSP00000347379	0	0	0	0	0	0.053	0	0.697	0.701
GAPDH	EPRS1	9606.ENSP00000380070	9606.ENSP00000355890	0.113	0	0	0	0.162	0.136	0.9	0.994	0.999
GAPDH	FLNA	9606.ENSP00000380070	9606.ENSP00000358866	0	0	0	0	0.096	0	0	0.442	0.474
GAPDH	HSP90AB1	9606.ENSP00000380070	9606.ENSP00000360609	0	0	0	0	0.359	0.242	0	0.757	0.872
GAPDH	STAU1	9606.ENSP00000380070	9606.ENSP00000360922	0	0	0	0	0.06	0.292	0	0.281	0.479
GAPDH	SURF4	9606.ENSP00000380070	9606.ENSP00000361057	0.054	0	0	0	0.09	0	0.442	0.099	0.509
GAPDH	ENG	9606.ENSP00000380070	9606.ENSP00000362299	0	0	0	0	0.042	0	0	0.602	0.602
GAPDH	NIBAN2	9606.ENSP00000380070	9606.ENSP00000362409	0	0	0	0	0.246	0	0	0.314	0.461
GAPDH	ITPR3	9606.ENSP00000380070	9606.ENSP00000363435	0	0	0	0	0.056	0	0	0.411	0.42
GAPDH	HSPA1B	9606.ENSP00000380070	9606.ENSP00000364801	0.045	0	0	0	0.064	0.107	0	0.689	0.719
GAPDH	CTTN	9606.ENSP00000380070	9606.ENSP00000365745	0	0	0	0	0.057	0.084	0	0.448	0.482
GAPDH	ANXA1	9606.ENSP00000380070	9606.ENSP00000366109	0	0	0	0	0.073	0.088	0	0.642	0.671
GAPDH	SLC3A2	9606.ENSP00000380070	9606.ENSP00000367123	0	0	0	0	0.103	0	0	0.389	0.428
GAPDH	XRCC5	9606.ENSP00000380070	9606.ENSP00000375978	0	0	0	0	0.086	0	0	0.449	0.475
GAPDH	TFRC	9606.ENSP00000380070	9606.ENSP00000376197	0	0	0	0	0.104	0	0	0.736	0.753
GAPDH	G6PD	9606.ENSP00000380070	9606.ENSP00000377192	0.069	0	0	0	0.323	0.09	0.8	0.783	0.97
GAPDH	CNP	9606.ENSP00000380070	9606.ENSP00000377470	0	0	0	0	0.055	0	0	0.41	0.418
GAPDH	ACTN1	9606.ENSP00000380070	9606.ENSP00000377941	0	0	0	0	0.136	0.095	0	0.637	0.691
GAPDH	VDAC1	9606.ENSP00000380070	9606.ENSP00000378487	0	0	0	0	0.314	0.061	0	0.879	0.915
GAPDH	CTNND1	9606.ENSP00000380070	9606.ENSP00000382004	0	0	0	0	0.042	0	0	0.401	0.402
GAPDH	SLC1A5	9606.ENSP00000380070	9606.ENSP00000444408	0.042	0	0	0	0.076	0	0	0.389	0.412
GAPDH	CAPN1	9606.ENSP00000380070	9606.ENSP00000431984	0	0	0	0	0.068	0	0	0.395	0.413
GAPDH	AP2M1	9606.ENSP00000380070	9606.ENSP00000403362	0	0	0	0	0.18	0.191	0	0.203	0.426
GAPDH	ATP1A1	9606.ENSP00000380070	9606.ENSP00000445306	0	0	0	0	0.064	0	0	0.415	0.429
GAPDH	TGOLN2	9606.ENSP00000380070	9606.ENSP00000386443	0	0	0	0	0.057	0.084	0	0.41	0.446
GAPDH	SUCLG2	9606.ENSP00000380070	9606.ENSP00000419325	0	0	0	0	0.161	0	0	0.379	0.457
GAPDH	VAPB	9606.ENSP00000380070	9606.ENSP00000417175	0	0	0	0	0.062	0.32	0	0.222	0.461
GAPDH	DDOST	9606.ENSP00000380070	9606.ENSP00000399457	0	0	0	0	0.104	0	0	0.439	0.475
GAPDH	PHB2	9606.ENSP00000380070	9606.ENSP00000441875	0.041	0	0	0	0.235	0	0	0.356	0.486
GAPDH	PHB	9606.ENSP00000380070	9606.ENSP00000479488	0.041	0	0	0	0.123	0	0	0.451	0.498
GAPDH	SLC29A1	9606.ENSP00000380070	9606.ENSP00000498610	0	0	0	0	0.27	0	0	0.345	0.502
GAPDH	ATP2A2	9606.ENSP00000380070	9606.ENSP00000440045	0	0	0	0	0.088	0	0	0.488	0.513
GAPDH	DNM1L	9606.ENSP00000380070	9606.ENSP00000449089	0	0	0	0	0.054	0	0	0.523	0.529
GAPDH	KPNA2	9606.ENSP00000380070	9606.ENSP00000438483	0	0	0	0	0.157	0.345	0	0.274	0.564
GAPDH	RPSA	9606.ENSP00000380070	9606.ENSP00000389351	0.042	0	0	0	0.312	0.089	0	0.362	0.566
GAPDH	TGFBR1	9606.ENSP00000380070	9606.ENSP00000447297	0	0	0	0	0	0	0	0.591	0.591
GAPDH	CLTC	9606.ENSP00000380070	9606.ENSP00000479606	0	0	0	0	0.067	0	0	0.604	0.614
GAPDH	RACK1	9606.ENSP00000380070	9606.ENSP00000426909	0	0	0	0	0.358	0.096	0	0.412	0.629
GAPDH	ARF1	9606.ENSP00000380070	9606.ENSP00000440005	0	0	0	0	0.141	0.071	0	0.598	0.651
GAPDH	SLC2A1	9606.ENSP00000380070	9606.ENSP00000416293	0	0	0	0	0.121	0.087	0.217	0.631	0.737
GAPDH	ACLY	9606.ENSP00000380070	9606.ENSP00000466259	0	0	0	0	0.191	0	0	0.715	0.76
GAPDH	PFKM	9606.ENSP00000380070	9606.ENSP00000496597	0.091	0.002	0	0	0.372	0	0	0.614	0.76
GAPDH	CFL1	9606.ENSP00000380070	9606.ENSP00000432660	0	0	0	0	0.374	0.187	0	0.589	0.772
GAPDH	ATP5F1A	9606.ENSP00000380070	9606.ENSP00000381736	0.057	0	0	0	0.406	0.195	0	0.58	0.785
GAPDH	ACTB	9606.ENSP00000380070	9606.ENSP00000494750	0	0	0	0	0.605	0.23	0	0.925	0.975
GAPDH	HSPA8	9606.ENSP00000380070	9606.ENSP00000437125	0.045	0	0	0	0.643	0.241	0	0.953	0.986
GAPDH	ENO1	9606.ENSP00000380070	9606.ENSP00000495530	0.079	0	0	0	0.897	0.765	0	0.925	0.998
GAPVD1	RAB21	9606.ENSP00000377665	9606.ENSP00000261263	0	0	0	0	0.101	0	0	0.45	0.485
GAPVD1	RAB5A	9606.ENSP00000377665	9606.ENSP00000273047	0	0	0	0	0.063	0.109	0.5	0.887	0.946
GAPVD1	EGFR	9606.ENSP00000377665	9606.ENSP00000275493	0	0	0	0	0.042	0.051	0	0.449	0.456
GAPVD1	APPL1	9606.ENSP00000377665	9606.ENSP00000288266	0	0	0	0	0.09	0	0	0.637	0.655
GAPVD1	CLTC	9606.ENSP00000377665	9606.ENSP00000479606	0	0	0	0	0.212	0.065	0	0.28	0.423
GAPVD1	HSPA8	9606.ENSP00000377665	9606.ENSP00000437125	0	0	0	0	0.049	0.1	0.5	0.078	0.552
GAPVD1	RAB5C	9606.ENSP00000377665	9606.ENSP00000447053	0	0	0	0	0.049	0.109	0.5	0.315	0.671
GNAI3	COPB1	9606.ENSP00000358867	9606.ENSP00000249923	0	0	0	0	0.11	0.09	0	0.381	0.455
GNAI3	EGFR	9606.ENSP00000358867	9606.ENSP00000275493	0	0	0	0	0.042	0.51	0	0.131	0.556
GNAI3	GNB2	9606.ENSP00000358867	9606.ENSP00000305260	0	0	0	0	0.201	0.752	0.65	0.793	0.983
GNAI3	RIC8A	9606.ENSP00000358867	9606.ENSP00000325941	0	0	0	0	0.05	0.875	0	0.806	0.975
GNAI3	ECT2	9606.ENSP00000358867	9606.ENSP00000376457	0	0	0	0	0.107	0.292	0	0.166	0.426
GNAI3	HSP90AB1	9606.ENSP00000358867	9606.ENSP00000360609	0	0	0	0	0.06	0.094	0	0.458	0.498
GNAI3	GNAS	9606.ENSP00000358867	9606.ENSP00000360141	0	0	0	0.885	0.057	0.092	0.54	0.156	0.623
GNAS	STAT3	9606.ENSP00000360141	9606.ENSP00000264657	0	0	0	0	0.062	0	0	0.551	0.561
GNAS	IQGAP1	9606.ENSP00000360141	9606.ENSP00000268182	0	0	0	0	0.047	0	0.5	0	0.503
GNAS	ERBB2	9606.ENSP00000360141	9606.ENSP00000269571	0	0	0	0	0	0.046	0	0.543	0.545
GNAS	EGFR	9606.ENSP00000360141	9606.ENSP00000275493	0	0	0	0	0.042	0.369	0	0.571	0.718
GNAS	RHOC	9606.ENSP00000360141	9606.ENSP00000285735	0	0	0	0	0.122	0.339	0	0.071	0.414
GNAS	MAP2K1	9606.ENSP00000360141	9606.ENSP00000302486	0	0	0	0	0.049	0	0	0.396	0.401
GNAS	GNB2	9606.ENSP00000360141	9606.ENSP00000305260	0	0	0	0	0.066	0.713	0.9	0.544	0.986
GNAS	RIC8A	9606.ENSP00000360141	9606.ENSP00000325941	0	0	0	0	0.042	0.066	0	0.64	0.65
GNAS	GNAI3	9606.ENSP00000360141	9606.ENSP00000358867	0	0	0	0.885	0.057	0.092	0.54	0.156	0.623
GNAS	CSDE1	9606.ENSP00000360141	9606.ENSP00000481762	0	0	0	0	0.095	0	0	0.395	0.429
GNAS	SUCLG2	9606.ENSP00000360141	9606.ENSP00000419325	0	0	0	0	0.047	0	0	0.573	0.575
GNB2	ARF5	9606.ENSP00000305260	9606.ENSP00000000233	0	0	0	0	0.521	0.095	0	0.073	0.563
GNB2	CANX	9606.ENSP00000305260	9606.ENSP00000247461	0	0	0	0	0.056	0.073	0	0.379	0.409
GNB2	RRAS2	9606.ENSP00000305260	9606.ENSP00000256196	0	0	0	0	0.073	0.095	0.65	0.115	0.705
GNB2	RHOC	9606.ENSP00000305260	9606.ENSP00000285735	0	0	0	0	0.161	0.277	0	0.134	0.43
GNB2	CCT3	9606.ENSP00000305260	9606.ENSP00000295688	0	0	0	0	0.076	0.165	0.5	0.088	0.601
GNB2	HSPA5	9606.ENSP00000305260	9606.ENSP00000324173	0	0	0	0	0.06	0	0	0.417	0.429
GNB2	SUCLG2	9606.ENSP00000305260	9606.ENSP00000419325	0	0	0	0	0.044	0	0	0.433	0.434
GNB2	ATP2B1	9606.ENSP00000305260	9606.ENSP00000392043	0	0	0	0	0.105	0.235	0	0.265	0.453
GNB2	ITPR3	9606.ENSP00000305260	9606.ENSP00000363435	0	0	0	0	0.06	0	0.5	0.087	0.533
GNB2	PRKCD	9606.ENSP00000305260	9606.ENSP00000331602	0	0	0	0	0.165	0.068	0.5	0.102	0.604
GNB2	ANXA1	9606.ENSP00000305260	9606.ENSP00000366109	0	0	0	0	0.074	0.199	0.5	0.172	0.651
GNB2	PREX1	9606.ENSP00000305260	9606.ENSP00000361009	0	0	0	0	0.083	0.245	0.9	0.138	0.932
GNB2	GNAI3	9606.ENSP00000305260	9606.ENSP00000358867	0	0	0	0	0.201	0.752	0.65	0.793	0.983
GNB2	GNAS	9606.ENSP00000305260	9606.ENSP00000360141	0	0	0	0	0.066	0.713	0.9	0.544	0.986
GOLM1	RAB3D	9606.ENSP00000373364	9606.ENSP00000222120	0	0	0	0	0.055	0.292	0	0.186	0.407
GOLM1	EGFR	9606.ENSP00000373364	9606.ENSP00000275493	0	0	0	0	0.084	0.292	0	0.269	0.484
GRB7	COPB1	9606.ENSP00000403459	9606.ENSP00000249923	0	0	0	0	0	0	0	0.459	0.459
GRB7	STAT3	9606.ENSP00000403459	9606.ENSP00000264657	0	0	0	0	0.042	0	0	0.56	0.56
GRB7	ERBB3	9606.ENSP00000403459	9606.ENSP00000267101	0	0.011	0	0	0.14	0.635	0.5	0.799	0.964
GRB7	ERBB2	9606.ENSP00000403459	9606.ENSP00000269571	0	0.048	0	0	0.443	0.84	0.5	0.99	0.999
GRB7	EGFR	9606.ENSP00000403459	9606.ENSP00000275493	0	0.021	0	0	0.08	0.216	0	0.967	0.974
GRB7	TLN1	9606.ENSP00000403459	9606.ENSP00000316029	0	0	0	0	0	0.239	0	0.246	0.401
HDLBP	RPS3	9606.ENSP00000375836	9606.ENSP00000278572	0	0	0	0	0.08	0.127	0	0.455	0.524
HDLBP	EPRS1	9606.ENSP00000375836	9606.ENSP00000355890	0	0	0	0	0.418	0.094	0	0.063	0.462
HDLBP	SERBP1	9606.ENSP00000375836	9606.ENSP00000360034	0	0	0	0	0.158	0.224	0	0.211	0.44
HDLBP	HSPA8	9606.ENSP00000375836	9606.ENSP00000437125	0	0	0	0	0.126	0.275	0	0.166	0.426
HDLBP	LSR	9606.ENSP00000375836	9606.ENSP00000480821	0	0	0	0	0.049	0	0.54	0	0.543
HDLBP	XRCC5	9606.ENSP00000375836	9606.ENSP00000375978	0	0	0	0	0.075	0.292	0	0.445	0.604
HDLBP	RACK1	9606.ENSP00000375836	9606.ENSP00000426909	0	0	0	0	0.124	0.562	0	0.458	0.774
HIP1R	ROCK2	9606.ENSP00000253083	9606.ENSP00000317985	0	0	0	0	0.056	0	0	0.4	0.41
HIP1R	DNM2	9606.ENSP00000253083	9606.ENSP00000373905	0	0	0	0	0.06	0.127	0	0.402	0.466
HIP1R	CFL1	9606.ENSP00000253083	9606.ENSP00000432660	0	0	0	0	0.042	0.071	0	0.479	0.496
HIP1R	SORT1	9606.ENSP00000253083	9606.ENSP00000256637	0	0	0	0	0.068	0	0.5	0	0.514
HIP1R	TGOLN2	9606.ENSP00000253083	9606.ENSP00000386443	0	0	0	0	0.042	0.065	0.5	0.131	0.559
HIP1R	AP1M1	9606.ENSP00000253083	9606.ENSP00000388996	0	0	0	0	0.081	0.073	0.5	0.113	0.572
HIP1R	TFRC	9606.ENSP00000253083	9606.ENSP00000376197	0	0	0	0	0.042	0	0.5	0.22	0.593
HIP1R	ARF1	9606.ENSP00000253083	9606.ENSP00000440005	0	0	0	0	0.042	0	0.5	0.222	0.595
HIP1R	HSPA8	9606.ENSP00000253083	9606.ENSP00000437125	0	0	0	0	0.047	0	0.5	0.222	0.597
HIP1R	ACTB	9606.ENSP00000253083	9606.ENSP00000494750	0	0	0	0	0	0.553	0	0.198	0.626
HIP1R	AP2B1	9606.ENSP00000253083	9606.ENSP00000483185	0	0	0	0	0.042	0.127	0	0.59	0.627
HIP1R	AP2A1	9606.ENSP00000253083	9606.ENSP00000351926	0	0	0	0	0.067	0	0	0.641	0.651
HIP1R	RAB5C	9606.ENSP00000253083	9606.ENSP00000447053	0	0	0	0	0.064	0.096	0.5	0.348	0.687
HIP1R	CTTN	9606.ENSP00000253083	9606.ENSP00000365745	0	0	0	0	0	0.152	0	0.911	0.921
HIP1R	CLTC	9606.ENSP00000253083	9606.ENSP00000479606	0	0	0	0	0.042	0.663	0.5	0.73	0.95
HK2	STAT3	9606.ENSP00000290573	9606.ENSP00000264657	0	0	0	0	0.06	0	0	0.436	0.447
HK2	EGFR	9606.ENSP00000290573	9606.ENSP00000275493	0	0	0	0	0.042	0.13	0	0.387	0.444
HK2	ANXA5	9606.ENSP00000290573	9606.ENSP00000296511	0	0	0	0	0.075	0	0	0.407	0.428
HK2	SLC1A5	9606.ENSP00000290573	9606.ENSP00000444408	0	0	0	0	0.11	0	0	0.494	0.53
HK2	ACLY	9606.ENSP00000290573	9606.ENSP00000466259	0	0	0	0	0.081	0	0	0.538	0.557
HK2	ACTB	9606.ENSP00000290573	9606.ENSP00000494750	0	0	0	0	0.067	0.071	0	0.539	0.566
HK2	DNM1L	9606.ENSP00000290573	9606.ENSP00000449089	0	0	0	0	0.055	0	0	0.581	0.588
HK2	FASN	9606.ENSP00000290573	9606.ENSP00000304592	0	0	0	0	0.102	0.073	0	0.591	0.63
HK2	GAPDH	9606.ENSP00000290573	9606.ENSP00000380070	0	0	0	0	0.106	0	0	0.639	0.663
HK2	ENO1	9606.ENSP00000290573	9606.ENSP00000495530	0	0	0	0	0.152	0.095	0	0.67	0.724
HK2	SLC2A1	9606.ENSP00000290573	9606.ENSP00000416293	0	0	0	0	0.104	0	0	0.797	0.811
HK2	G6PD	9606.ENSP00000290573	9606.ENSP00000377192	0	0	0	0	0.11	0	0.83	0.666	0.945
HK2	PFKM	9606.ENSP00000290573	9606.ENSP00000496597	0	0	0	0	0.142	0	0.9	0.763	0.977
HK2	VDAC1	9606.ENSP00000290573	9606.ENSP00000378487	0	0	0	0	0.104	0.482	0.8	0.98	0.997
HSP90AA1	MYH9	9606.ENSP00000335153	9606.ENSP00000216181	0	0	0	0	0.049	0.208	0	0.577	0.654
HSP90AA1	CSNK2A1	9606.ENSP00000335153	9606.ENSP00000217244	0	0	0	0	0.164	0.789	0	0.375	0.88
HSP90AA1	CANX	9606.ENSP00000335153	9606.ENSP00000247461	0	0	0	0	0.222	0.197	0	0.777	0.848
HSP90AA1	HSPB1	9606.ENSP00000335153	9606.ENSP00000248553	0	0	0	0	0.274	0.292	0	0.924	0.957
HSP90AA1	YWHAH	9606.ENSP00000335153	9606.ENSP00000248975	0	0	0	0	0.135	0.177	0	0.295	0.455
HSP90AA1	RRAS2	9606.ENSP00000335153	9606.ENSP00000256196	0.042	0	0	0	0.065	0.126	0	0.484	0.543
HSP90AA1	ITGAV	9606.ENSP00000335153	9606.ENSP00000261023	0	0	0	0	0.067	0	0.5	0.21	0.599
HSP90AA1	ATP5F1B	9606.ENSP00000335153	9606.ENSP00000262030	0	0	0	0	0.299	0.363	0	0.333	0.677
HSP90AA1	DNAJA3	9606.ENSP00000335153	9606.ENSP00000262375	0.042	0	0	0	0.303	0.359	0	0.381	0.7
HSP90AA1	CSNK2A2	9606.ENSP00000335153	9606.ENSP00000262506	0	0	0	0	0.054	0.438	0	0.591	0.764
HSP90AA1	MAP2K2	9606.ENSP00000335153	9606.ENSP00000262948	0	0	0	0	0.089	0.238	0	0.327	0.492
HSP90AA1	CUL3	9606.ENSP00000335153	9606.ENSP00000264414	0	0	0	0	0.055	0.161	0	0.369	0.456
HSP90AA1	STAT3	9606.ENSP00000335153	9606.ENSP00000264657	0	0	0	0	0.093	0.292	0.5	0.923	0.971
HSP90AA1	ERBB3	9606.ENSP00000335153	9606.ENSP00000267101	0	0	0	0	0	0.237	0.5	0.797	0.916
HSP90AA1	IQGAP1	9606.ENSP00000335153	9606.ENSP00000268182	0	0	0	0	0.057	0	0	0.528	0.535
[truncated: 1,930 more rows]
